# Supplementary material for: (E)-4-Chloro-N′-[1-(4-hydroxy­phenyl)­ethylidene]benzohydrazide
Source: Acta Crystallogr Sect E Struct Rep Online. 2008 Aug 30;64(Pt 9):o1850. doi: 10.1107/S1600536808027001 (PMC2960571; doi:10.1107/S1600536808027001)
Supplement: Supplementary file 2 [file e-64-o1850-Isup2.hkl]

# 
# h,k,l, Fc-squared, Fo-squared, sigma(Fo-squared) and status flag 
# 
data_I
_shelx_title ' A in P2(1)/n' 
_shelx_refln_list_code          4 
_shelx_F_calc_maximum      225.89 
_exptl_crystal_F_000       600.00 
_reflns_d_resolution_high  0.7828 
 
loop_ 
 _symmetry_equiv_pos_as_xyz 
 'x, y, z' 
 '-x+1/2, y+1/2, -z+1/2' 
 '-x, -y, -z' 
 'x-1/2, -y-1/2, z-1/2' 
 
_cell_length_a     7.2410 
_cell_length_b    23.6530 
_cell_length_c     8.7440 
_cell_angle_alpha  90.000 
_cell_angle_beta  113.682 
_cell_angle_gamma  90.000 
 
_shelx_F_squared_multiplier     1.000 
 
loop_ 
 _refln_index_h 
 _refln_index_k 
 _refln_index_l 
 _refln_F_squared_calc 
 _refln_F_squared_meas 
 _refln_F_squared_sigma 
 _refln_observed_status 
   2   0   0    51026.72    48713.38    996.04 o 
   4   0   0      273.49      264.07     15.34 o 
   6   0   0      347.89      323.38     75.32 o 
   8   0   0       20.22       31.64     26.63 o 
   1   1   0        0.16       -1.36      0.95 o 
   2   1   0    14726.37    14689.44    188.51 o 
   3   1   0       43.41       39.11      5.33 o 
   4   1   0     3248.50     3047.50     45.22 o 
   5   1   0      178.12      189.47     10.58 o 
   6   1   0      220.86      248.25     24.02 o 
   7   1   0        5.11       12.52     10.46 o 
   8   1   0        2.52       -1.78     17.69 o 
   0   2   0     1991.87     1993.95     34.68 o 
   1   2   0      191.94      188.35      4.07 o 
   2   2   0     4311.26     4405.86     55.45 o 
   3   2   0      886.15      824.73     17.39 o 
   4   2   0     1483.60     1375.91     25.01 o 
   5   2   0      122.59      141.03     10.91 o 
   6   2   0       10.83       12.25      7.03 o 
   7   2   0        5.43        4.01     10.22 o 
   8   2   0       11.12       27.55     19.54 o 
   1   3   0      264.44      273.50      5.73 o 
   2   3   0    14411.22    14410.02    169.53 o 
   3   3   0        9.32       11.64      2.53 o 
   4   3   0      528.19      512.61     13.41 o 
   5   3   0       84.78       78.07      8.22 o 
   6   3   0      186.32      184.10     15.73 o 
   7   3   0       19.60       34.47     12.83 o 
   8   3   0       30.68       14.87     18.61 o 
   0   4   0     5433.17     5320.14     90.22 o 
   1   4   0      241.74      263.33      8.71 o 
   2   4   0      342.66      336.49     10.95 o 
   3   4   0      784.04      767.61     15.04 o 
   4   4   0      112.05      124.55      7.98 o 
   5   4   0       65.30       60.65      7.60 o 
   6   4   0       83.30       78.45     10.14 o 
   7   4   0        3.85        3.63     10.61 o 
   8   4   0       12.02       29.44     14.82 o 
   1   5   0     1359.33     1383.39     19.73 o 
   2   5   0     1010.95      868.16     17.47 o 
   3   5   0     1228.50     1241.58     20.91 o 
   4   5   0       91.38      109.79      8.37 o 
   5   5   0        7.76        5.47      4.91 o 
   6   5   0      173.33      188.71     30.14 o 
   7   5   0       70.28       49.42     12.30 o 
   8   5   0        1.00        1.17     12.29 o 
   0   6   0     1707.35     1592.10     32.17 o 
   1   6   0      353.97      347.61      9.02 o 
   2   6   0      225.99      229.16     12.15 o 
   3   6   0      146.87      143.19      8.67 o 
   4   6   0      680.69      630.15     18.04 o 
   5   6   0        7.49       11.51      5.22 o 
   6   6   0        2.42        0.61      6.59 o 
   7   6   0       87.54       89.49     16.46 o 
   8   6   0       12.21        1.75     16.73 o 
   1   7   0      379.06      360.00     12.83 o 
   2   7   0      137.37      148.65      7.66 o 
   3   7   0       20.14       19.57      4.22 o 
   4   7   0        3.44        1.45      3.78 o 
   5   7   0      147.80      151.81     15.82 o 
   6   7   0       27.68       16.17      9.32 o 
   7   7   0        4.74       40.50     30.05 o 
   8   7   0       31.65       33.15     15.78 o 
   0   8   0     3716.56     3718.47     68.54 o 
   1   8   0     1176.58     1150.31     20.98 o 
   2   8   0      345.31      336.90      9.66 o 
   3   8   0        0.33       -0.06      3.25 o 
   4   8   0       57.38       47.95      6.33 o 
   5   8   0       36.56       43.93      6.93 o 
   6   8   0       26.81       16.41      8.33 o 
   7   8   0        3.63       30.21     15.43 o 
   8   8   0       13.51       45.71     22.46 o 
   1   9   0     1218.34     1156.46     19.44 o 
   2   9   0        2.94       10.58      2.48 o 
   3   9   0      399.48      419.76     14.27 o 
   4   9   0       40.29       38.58      6.11 o 
   5   9   0       20.67       21.35      6.97 o 
   6   9   0        0.01        7.70      7.59 o 
   7   9   0        0.87        9.56     10.33 o 
   8   9   0       16.98       36.64     27.13 o 
   0  10   0     2343.57     2628.78     52.75 o 
   1  10   0     3141.64     3204.39     44.06 o 
   2  10   0     1061.78     1118.91     19.52 o 
   3  10   0      170.83      183.88     10.52 o 
   4  10   0      145.87      160.92     12.39 o 
   5  10   0      203.64      234.54     22.63 o 
   6  10   0        0.22       -8.64      7.25 o 
   7  10   0        8.28        6.76     10.08 o 
   1  11   0      402.40      425.15     11.05 o 
   2  11   0       99.96       83.62      5.70 o 
   3  11   0      899.09      857.32     21.14 o 
   4  11   0      138.94      134.49     10.29 o 
   5  11   0      190.15      195.08     17.83 o 
   6  11   0      143.26      153.05     17.92 o 
   7  11   0        0.30        1.86     10.11 o 
   0  12   0     5143.40     5414.08    100.00 o 
   1  12   0        1.52        6.83      4.06 o 
   2  12   0     1812.55     1891.10     30.27 o 
   3  12   0      131.82      143.31      9.77 o 
   4  12   0      101.00       88.73      8.45 o 
   5  12   0       27.33       16.15      7.32 o 
   6  12   0        0.70        5.26      7.88 o 
   7  12   0       74.77      104.72     18.12 o 
   1  13   0      374.98      354.97     11.62 o 
   2  13   0      147.77      157.91      9.80 o 
   3  13   0       99.65       91.01      8.43 o 
   4  13   0        4.53        1.23      4.91 o 
   5  13   0       82.05       94.64     12.09 o 
   6  13   0        0.08        7.94      8.77 o 
   7  13   0       15.31        9.25     12.89 o 
   0  14   0      169.44      150.20     11.89 o 
   1  14   0       94.13      105.30      7.41 o 
   2  14   0        5.12        2.87      3.44 o 
   3  14   0      173.32      169.10     12.71 o 
   4  14   0        6.66        3.90      5.39 o 
   5  14   0       20.00       29.47      8.80 o 
   6  14   0       20.38       40.28     10.31 o 
   7  14   0        0.14        6.29     12.85 o 
   1  15   0       48.98       45.99      6.33 o 
   2  15   0      176.73      210.20     12.16 o 
   3  15   0        3.62        6.86      4.72 o 
   4  15   0       51.18       50.36      9.50 o 
   5  15   0       58.02       71.66     16.63 o 
   6  15   0        5.67        1.29     10.25 o 
   7  15   0        1.51        4.71     13.98 o 
   0  16   0      715.61      677.02     36.26 o 
   1  16   0       30.66       33.24     10.01 o 
   2  16   0       68.75       67.96      7.90 o 
   3  16   0      137.93      136.85     12.77 o 
   4  16   0       17.09       19.29      7.77 o 
   5  16   0       26.09       17.10      8.59 o 
   6  16   0        0.21        0.76     11.84 o 
   7  16   0        1.74       29.00     21.54 o 
   1  17   0       70.78       97.01      8.92 o 
   2  17   0        0.37        2.49      4.69 o 
   3  17   0       81.52      100.27     20.28 o 
   4  17   0        0.14       -4.82      7.00 o 
   5  17   0        0.08        0.47      9.51 o 
   6  17   0        6.27        9.99     12.32 o 
   7  17   0        0.07        5.72     27.13 o 
   0  18   0       18.86       14.71      9.53 o 
   1  18   0       71.02       69.83      6.98 o 
   2  18   0       16.36       11.04      5.30 o 
   3  18   0        4.02       -1.65      6.07 o 
   4  18   0       34.29       62.29     11.40 o 
   5  18   0        0.75       -8.44      8.99 o 
   6  18   0        0.39        3.97     12.04 o 
   1  19   0       23.62       21.32      5.27 o 
   2  19   0      282.26      321.18     19.04 o 
   3  19   0       17.78       31.89      8.84 o 
   4  19   0        4.77        1.08      8.35 o 
   5  19   0        0.39        5.27     11.80 o 
   6  19   0       12.44       19.86     13.65 o 
   0  20   0       36.51       42.75      8.86 o 
   1  20   0       84.94       95.57      8.41 o 
   2  20   0       20.52       26.64      8.26 o 
   3  20   0        0.51       -1.30      8.24 o 
   4  20   0        0.23       -0.86     12.86 o 
   5  20   0        3.48        7.38     11.13 o 
   6  20   0        1.32       -1.29     14.03 o 
   1  21   0       53.67       50.85      8.02 o 
   2  21   0       14.72       20.54      8.37 o 
   3  21   0       90.86       96.16     22.15 o 
   4  21   0        3.25        6.91      9.85 o 
   5  21   0        3.91        8.07     12.57 o 
   6  21   0        4.97       41.47     32.70 o 
   0  22   0      144.33      197.92     19.88 o 
   1  22   0      406.77      354.23     22.66 o 
   2  22   0        0.04       10.44      8.56 o 
   3  22   0      104.96      138.10     17.99 o 
   4  22   0       42.81       56.05     19.88 o 
   5  22   0        0.55       -5.29     12.52 o 
   1  23   0       13.50        9.84      6.71 o 
   2  23   0       25.09       39.91     11.82 o 
   3  23   0       73.76       70.79     22.96 o 
   4  23   0       17.91       25.44     12.82 o 
   5  23   0       44.93       62.73     17.98 o 
   0  24   0      155.93      124.19     20.03 o 
   1  24   0       26.30       19.45     10.17 o 
   2  24   0       17.61       12.73      9.71 o 
   3  24   0       54.34       83.78     27.70 o 
   4  24   0        6.70       22.73     14.05 o 
   5  24   0       23.67       -5.67     29.08 o 
   1  25   0        0.29        3.44      9.17 o 
   2  25   0       50.44       41.91     13.65 o 
   3  25   0        9.86       13.15     12.54 o 
   4  25   0        1.93        1.95     14.24 o 
   0  26   0        3.75       12.79     18.30 o 
   1  26   0       26.84       27.27     15.08 o 
   2  26   0        0.60       -4.28     10.73 o 
   3  26   0        0.02        3.13     12.67 o 
   4  26   0        0.13       10.71     15.60 o 
   1  27   0        1.98        7.62     16.05 o 
   2  27   0        4.02        8.56     12.37 o 
   3  27   0        8.66       18.96     14.01 o 
   1  28   0       12.49       10.32     14.67 o 
   2  28   0        4.85       21.61     16.81 o 
   3  28   0        3.39       -5.71     13.85 o 
   1  29   0        0.75       14.74     22.06 o 
   2  29   0        0.00       -3.96     20.06 o 
  -7   0   1       25.91       70.61     28.98 o 
  -5   0   1        5.89        6.51      5.87 o 
  -3   0   1     1664.87     1531.69     34.01 o 
  -1   0   1        3.95        3.86      3.01 o 
   1   0   1     3448.88     3569.00     63.39 o 
   3   0   1       10.34       15.81      7.77 o 
   5   0   1      372.37      359.53     29.12 o 
   7   0   1       15.93       16.51     16.42 o 
  -8   1   1       12.88       12.16     17.99 o 
  -7   1   1        2.03       14.06     10.17 o 
  -6   1   1      489.93      438.25     18.30 o 
  -5   1   1        3.90        3.47      4.15 o 
  -4   1   1     7180.58     7248.88     92.59 o 
  -3   1   1      206.15      211.94      7.75 o 
  -2   1   1     6813.77     7172.88     86.33 o 
  -1   1   1      903.25      926.79     14.19 o 
   0   1   1     1062.05     1056.69     15.53 o 
   1   1   1       11.00       11.84      1.87 o 
   2   1   1       68.48       78.24      6.27 o 
   3   1   1      234.86      225.03      8.74 o 
   4   1   1        9.93        6.12      3.50 o 
   5   1   1      149.04      130.54     17.72 o 
   6   1   1        4.04       13.26      7.09 o 
   7   1   1       37.07       36.73     10.68 o 
   8   1   1        6.30       -4.11     17.63 o 
  -8   2   1      205.79      209.97     32.98 o 
  -7   2   1        1.04       -2.52      9.60 o 
  -6   2   1      515.97      534.63     23.50 o 
  -5   2   1       47.62       51.23      5.90 o 
  -4   2   1     1357.53     1337.45     26.56 o 
  -3   2   1     1419.27     1323.53     33.40 o 
  -2   2   1    29422.50    29132.03    335.70 o 
  -1   2   1       11.78       12.91      1.75 o 
   0   2   1     9677.79     9573.89    122.58 o 
   1   2   1     3251.79     3187.77     44.08 o 
   2   2   1       82.36       77.83      7.16 o 
   3   2   1      377.74      422.41     11.15 o 
   4   2   1        0.79        5.08      3.66 o 
   5   2   1        0.91        6.71      4.81 o 
   6   2   1        0.07       10.35      7.64 o 
   7   2   1        0.84        3.16      8.68 o 
   8   2   1        0.11       13.23     19.08 o 
  -8   3   1      121.53      178.14     29.99 o 
  -7   3   1        5.29        1.97      9.44 o 
  -6   3   1      785.45      749.70     38.01 o 
  -5   3   1       52.97       82.94      7.25 o 
  -4   3   1     1792.81     1838.10     30.01 o 
  -3   3   1      940.74      981.61     26.89 o 
  -2   3   1     1486.21     1485.32     21.53 o 
  -1   3   1    15585.82    14832.68    211.33 o 
   0   3   1      133.16      119.19      3.36 o 
   1   3   1     3562.17     3613.48     45.56 o 
   2   3   1      691.08      691.05     13.07 o 
   3   3   1      352.82      339.57     16.40 o 
   4   3   1       91.57       94.07      8.05 o 
   5   3   1       41.37       31.06      7.14 o 
   6   3   1       20.77       20.14      8.21 o 
   7   3   1        2.33        8.37     11.38 o 
   8   3   1       13.40        7.20     15.22 o 
  -8   4   1        2.56       25.35     19.30 o 
  -7   4   1        0.00       -0.44      8.80 o 
  -6   4   1      911.22      821.35     33.59 o 
  -5   4   1       10.68        8.18      4.48 o 
  -4   4   1     2495.72     2491.94     37.73 o 
  -3   4   1       41.64       52.61      5.05 o 
  -2   4   1     1222.58     1173.48     17.95 o 
  -1   4   1      129.78      131.97      3.82 o 
   0   4   1     1642.85     1581.19     21.42 o 
   1   4   1      592.98      580.48     12.65 o 
   2   4   1      342.50      329.43      7.90 o 
   3   4   1       29.18       41.65      4.26 o 
   4   4   1       87.75       84.14      7.81 o 
   5   4   1       69.17       53.81      7.86 o 
   6   4   1        2.84        8.46      7.07 o 
   7   4   1        0.26        0.06     10.46 o 
   8   4   1        8.48        9.58     15.27 o 
  -8   5   1      162.37      172.02     27.55 o 
  -7   5   1        0.00        3.42      9.43 o 
  -6   5   1        0.55       -0.79      6.22 o 
  -5   5   1      282.15      305.10     14.66 o 
  -4   5   1      421.17      439.83     17.68 o 
  -3   5   1       86.71       87.16      7.30 o 
  -2   5   1      270.01      263.19      6.74 o 
  -1   5   1     1815.47     1835.40     26.81 o 
   0   5   1     2519.17     2587.44     36.62 o 
   1   5   1       44.38       37.44      3.86 o 
   2   5   1      318.63      311.83     10.13 o 
   3   5   1     1022.04      960.91     30.32 o 
   4   5   1      223.86      246.44     13.29 o 
   5   5   1       12.96       18.66      7.06 o 
   6   5   1        4.45       12.65      7.48 o 
   7   5   1        8.70        9.89     11.86 o 
  -8   6   1       56.54       54.59     15.96 o 
  -7   6   1       32.33       47.87     11.52 o 
  -6   6   1      168.35      179.86     17.99 o 
  -5   6   1       78.54       49.58      6.91 o 
  -4   6   1      799.22      809.53     17.66 o 
  -3   6   1      225.05      220.23     14.94 o 
  -2   6   1     1436.95     1318.61     20.28 o 
  -1   6   1      612.82      599.16     10.95 o 
   0   6   1        0.03       -0.69      1.56 o 
   1   6   1        4.34        9.11      1.88 o 
   2   6   1      240.05      269.04     12.87 o 
   3   6   1        8.64       11.70      3.74 o 
   4   6   1       27.31       36.85      6.00 o 
   5   6   1       17.23       12.63      7.84 o 
   6   6   1       11.81       14.47      8.05 o 
   7   6   1        1.00        2.13     10.84 o 
  -8   7   1        0.10       16.32     15.67 o 
  -7   7   1       24.95       42.17     10.34 o 
  -6   7   1       11.80       23.24      7.84 o 
  -5   7   1       35.57       45.31      8.72 o 
  -4   7   1      355.34      340.92     22.15 o 
  -3   7   1       94.82       89.46      5.30 o 
  -2   7   1       11.43       12.27      2.98 o 
  -1   7   1     2020.54     1876.05     26.71 o 
   0   7   1      505.96      546.32     11.67 o 
   1   7   1       32.28       45.68      3.46 o 
   2   7   1      197.46      183.48      9.13 o 
   3   7   1       95.22       85.54      8.28 o 
   4   7   1       75.90       66.99      7.81 o 
   5   7   1        8.24        2.65      5.48 o 
   6   7   1        2.70       13.62      8.30 o 
   7   7   1       21.67       22.33     15.04 o 
  -8   8   1        0.01       16.35     13.65 o 
  -7   8   1       52.77       79.42     13.12 o 
  -6   8   1        4.29        6.70      6.75 o 
  -5   8   1        2.75        4.45      5.31 o 
  -4   8   1      636.37      615.05     17.28 o 
  -3   8   1     1853.08     1938.77     29.89 o 
  -2   8   1     1839.04     1803.88     27.05 o 
  -1   8   1       97.19      120.70      5.63 o 
   0   8   1      184.21      203.68     13.56 o 
   1   8   1     3964.84     3734.42     49.09 o 
   2   8   1      473.35      522.52     14.13 o 
   3   8   1       69.45       67.28      6.76 o 
   4   8   1        6.42       13.02      5.07 o 
   5   8   1      226.56      245.26     17.33 o 
   6   8   1        4.23       -1.32      9.47 o 
   7   8   1        3.83       17.17     12.07 o 
  -8   9   1        8.56       26.80     22.93 o 
  -7   9   1        1.57        0.31      9.29 o 
  -6   9   1       39.27       51.60     10.05 o 
  -5   9   1      261.94      249.80     16.80 o 
  -4   9   1       45.20       59.67      8.24 o 
  -3   9   1      813.12      828.52     16.23 o 
  -2   9   1      615.64      544.03     15.17 o 
  -1   9   1       38.30       58.37      4.39 o 
   0   9   1      468.51      471.88     10.72 o 
   1   9   1      172.65      156.27      9.68 o 
   2   9   1       44.92       51.62      5.36 o 
   3   9   1       61.85       61.33      8.67 o 
   4   9   1       43.08       48.76      7.02 o 
   5   9   1       23.10       23.28      6.89 o 
   6   9   1       26.17       42.09     10.78 o 
   7   9   1        0.43       13.82     15.23 o 
  -8  10   1        5.01       13.25     14.81 o 
  -7  10   1       12.62       23.72     12.30 o 
  -6  10   1        0.08        7.95      6.83 o 
  -5  10   1        7.36        1.42      5.89 o 
  -4  10   1       43.91       53.92      9.24 o 
  -3  10   1       55.64       57.78      5.00 o 
  -2  10   1       29.32       20.11      3.49 o 
  -1  10   1       16.93       28.92      3.34 o 
   0  10   1      433.93      430.57     11.22 o 
   1  10   1      273.91      255.93      9.28 o 
   2  10   1      210.60      213.52     17.08 o 
   3  10   1       18.43       19.34      5.74 o 
   4  10   1       46.21       41.62     10.41 o 
   5  10   1       13.46        7.16      6.15 o 
   6  10   1        8.47       18.67      9.48 o 
   7  10   1       34.47       21.85     17.33 o 
  -8  11   1        0.31       13.70     16.17 o 
  -7  11   1        1.68        1.40      9.08 o 
  -6  11   1        7.62        9.76      7.22 o 
  -5  11   1      164.90      184.69     15.14 o 
  -4  11   1       60.04       60.16      8.00 o 
  -3  11   1        7.28        8.50      3.14 o 
  -2  11   1       65.71       89.97      9.15 o 
  -1  11   1     2218.31     2098.32     38.91 o 
   0  11   1       17.46       16.26      3.04 o 
   1  11   1        8.79       16.49      3.30 o 
   2  11   1      115.31      122.00      6.08 o 
   3  11   1      700.16      638.19     24.12 o 
   4  11   1      160.96      147.47     11.44 o 
   5  11   1        0.87        2.50      6.67 o 
   6  11   1       40.40       18.67     11.71 o 
   7  11   1       12.61       35.87     18.81 o 
  -8  12   1        0.99        9.89     16.39 o 
  -7  12   1       20.10       14.90     10.01 o 
  -6  12   1        6.14       12.03      7.55 o 
  -5  12   1       28.59       23.24      7.50 o 
  -4  12   1        0.01       -0.18      4.89 o 
  -3  12   1      100.84      128.83      7.24 o 
  -2  12   1       18.48       27.23      4.12 o 
  -1  12   1      578.84      581.23     14.82 o 
   0  12   1     1026.02     1099.25     35.13 o 
   1  12   1      114.39      137.12      7.52 o 
   2  12   1      664.58      664.22     17.99 o 
   3  12   1        0.53       -2.08      4.17 o 
   4  12   1        5.07        6.56      5.01 o 
   5  12   1       34.11       33.74      8.79 o 
   6  12   1       41.02       40.60     13.72 o 
   7  12   1       13.01       29.61     16.01 o 
  -7  13   1       20.45       13.95      9.83 o 
  -6  13   1        3.36        0.38      7.48 o 
  -5  13   1       15.69       36.66      8.25 o 
  -4  13   1      171.57      201.42     25.22 o 
  -3  13   1        5.13        7.16      5.16 o 
  -2  13   1     1790.84     1707.07     28.85 o 
  -1  13   1       10.34        7.08      3.00 o 
   0  13   1      866.46      882.04     18.11 o 
   1  13   1      238.39      249.85     11.12 o 
   2  13   1      158.47      165.98     10.45 o 
   3  13   1      187.42      192.22     14.50 o 
   4  13   1      278.66      255.91     15.08 o 
   5  13   1       36.73       34.35     11.30 o 
   6  13   1       33.35       31.11     12.70 o 
   7  13   1       51.78       89.20     19.95 o 
  -7  14   1        0.49        4.67     10.15 o 
  -6  14   1       19.94       20.86      9.05 o 
  -5  14   1       26.99       26.83      8.31 o 
  -4  14   1       72.72       74.98      9.53 o 
  -3  14   1       24.98       25.86      6.23 o 
  -2  14   1      782.15      848.01     18.54 o 
  -1  14   1       59.32       76.20      6.22 o 
   0  14   1      242.63      303.56     16.06 o 
   1  14   1      583.06      539.98     15.64 o 
   2  14   1       32.07       44.56      6.51 o 
   3  14   1       17.54       22.68      6.05 o 
   4  14   1      121.29      138.74     13.67 o 
   5  14   1       63.59       62.53     12.59 o 
   6  14   1       24.40       32.70     13.74 o 
   7  14   1       27.66       48.05     41.09 o 
  -7  15   1        8.78       36.57     13.25 o 
  -6  15   1       18.10       24.01      9.84 o 
  -5  15   1        0.13        2.92      6.90 o 
  -4  15   1      179.68      185.20     14.89 o 
  -3  15   1       65.59       82.86      9.92 o 
  -2  15   1       89.87       98.67      7.52 o 
  -1  15   1      148.34      159.39      8.93 o 
   0  15   1       39.32       42.50      5.68 o 
   1  15   1      129.94      139.60      9.40 o 
   2  15   1       84.65      101.57      9.61 o 
   3  15   1       10.73       12.60      5.26 o 
   4  15   1        1.29        1.06      7.77 o 
   5  15   1        0.39        2.85      8.93 o 
   6  15   1       56.23       74.46     17.03 o 
  -7  16   1        6.70       -1.30     12.62 o 
  -6  16   1       21.99       25.83     10.06 o 
  -5  16   1        2.64       -0.83      7.48 o 
  -4  16   1      129.32      132.17     13.15 o 
  -3  16   1       58.74       58.53      9.21 o 
  -2  16   1       71.14       86.04     10.55 o 
  -1  16   1        5.17        6.05      3.90 o 
   0  16   1        1.89        4.85      3.99 o 
   1  16   1      229.57      238.21     11.31 o 
   2  16   1       32.81       38.11      7.00 o 
   3  16   1       16.80       22.04      6.44 o 
   4  16   1       80.95       70.92     12.86 o 
   5  16   1      135.07      165.67     26.00 o 
   6  16   1       12.56        8.29     12.41 o 
  -7  17   1       12.30        9.07     15.02 o 
  -6  17   1       10.51        2.15     10.26 o 
  -5  17   1        0.20        8.81      8.59 o 
  -4  17   1       62.04       69.27     17.69 o 
  -3  17   1        0.10       -5.39      5.92 o 
  -2  17   1      146.71      147.52     14.42 o 
  -1  17   1       93.39       98.96      7.85 o 
   0  17   1      386.39      401.06     15.31 o 
   1  17   1        2.32       -0.18      3.93 o 
   2  17   1       81.67       90.81      9.24 o 
   3  17   1       17.82        5.22      7.86 o 
   4  17   1      118.63      132.18     16.97 o 
   5  17   1       44.99       36.34     12.81 o 
   6  17   1        0.17       -0.26     13.40 o 
  -7  18   1        0.90       -8.70     14.03 o 
  -6  18   1       12.34       15.57     11.32 o 
  -5  18   1       20.58       16.16     13.85 o 
  -4  18   1        1.27       -9.65      7.01 o 
  -3  18   1       62.05       37.39      8.74 o 
  -2  18   1       10.80       13.71      7.30 o 
  -1  18   1      113.36      143.92     12.79 o 
   0  18   1       76.61      100.98      9.38 o 
   1  18   1       44.04       32.57      6.63 o 
   2  18   1       13.88       11.04     11.93 o 
   3  18   1        4.24        4.66      7.56 o 
   4  18   1       53.57       55.18     19.45 o 
   5  18   1        2.18        9.37     10.86 o 
   6  18   1       11.02        0.05     13.83 o 
  -6  19   1        1.25        0.23     15.88 o 
  -5  19   1      148.87      177.37     27.91 o 
  -4  19   1       17.71       22.35     11.78 o 
  -3  19   1       48.96       61.44     15.09 o 
  -2  19   1       35.78       40.94     16.72 o 
  -1  19   1       61.76       64.83      8.63 o 
   0  19   1        1.83        1.48      4.47 o 
   1  19   1        2.30       -2.40      5.02 o 
   2  19   1        4.54        6.12      6.03 o 
   3  19   1      189.15      165.09     29.53 o 
   4  19   1        2.89       -2.48      9.50 o 
   5  19   1       44.65       44.09     14.39 o 
   6  19   1        8.61       36.11     22.24 o 
  -6  20   1       20.09        1.82     14.14 o 
  -5  20   1        5.70        2.58      9.66 o 
  -4  20   1        0.24       -0.24      8.59 o 
  -3  20   1       37.26       26.34      9.69 o 
  -2  20   1       41.59       71.32     16.44 o 
  -1  20   1      134.01      140.59     10.14 o 
   0  20   1      102.20      103.11     14.36 o 
   1  20   1       92.90      112.64     13.71 o 
   2  20   1      114.80      102.98     17.81 o 
   3  20   1       47.72       36.95     12.41 o 
   4  20   1        2.33       10.76     10.79 o 
   5  20   1        4.51        0.43     12.02 o 
  -6  21   1        0.02       -9.82     13.39 o 
  -5  21   1       39.06       36.81     13.59 o 
  -4  21   1        1.21       -0.74      8.90 o 
  -3  21   1      146.13      141.37     19.54 o 
  -2  21   1       29.57       35.73     10.82 o 
  -1  21   1      218.55      226.32     13.04 o 
   0  21   1        7.35        1.94      5.51 o 
   1  21   1       96.61      112.78     13.35 o 
   2  21   1       68.71       83.44     11.30 o 
   3  21   1        1.19        6.50      9.18 o 
   4  21   1        5.84        5.15     11.10 o 
   5  21   1        2.51        0.59     13.00 o 
  -6  22   1        2.09      -25.22     25.52 o 
  -5  22   1       29.27       46.75     15.60 o 
  -4  22   1       14.91        9.81     10.14 o 
  -3  22   1      124.54       98.17     13.33 o 
  -2  22   1      120.31      111.02     13.08 o 
  -1  22   1        4.52        4.40      8.09 o 
   0  22   1       22.39       25.21      6.81 o 
   1  22   1      328.66      307.40     32.36 o 
   2  22   1       14.49       20.99     10.23 o 
   3  22   1      120.12      106.01     16.92 o 
   4  22   1        5.68        7.03     11.94 o 
   5  22   1        0.10        8.58     14.03 o 
  -5  23   1       11.97       25.35     14.89 o 
  -4  23   1       34.19       29.32     12.56 o 
  -3  23   1        0.33       25.93     10.00 o 
  -2  23   1        3.72        7.08      8.00 o 
  -1  23   1       29.23       25.61      9.99 o 
   0  23   1       59.06       61.91     10.42 o 
   1  23   1       64.64       67.31     12.31 o 
   2  23   1        0.23        3.63      9.64 o 
   3  23   1       19.53       34.12     12.57 o 
   4  23   1        0.05       -1.20     13.19 o 
   5  23   1        1.65      -26.98     25.62 o 
  -5  24   1        3.55       15.02     15.08 o 
  -4  24   1       41.65       60.35     15.64 o 
  -3  24   1       36.25       16.02     11.52 o 
  -2  24   1       46.47       37.40     11.56 o 
  -1  24   1       82.32       66.35     24.42 o 
   0  24   1       23.03        7.48      7.76 o 
   1  24   1       38.63       34.30      9.63 o 
   2  24   1       21.28       11.52     25.70 o 
   3  24   1        5.76        7.34     11.60 o 
   4  24   1        2.62       -2.49     13.90 o 
  -5  25   1       12.90       10.28     32.85 o 
  -4  25   1       18.87       21.66     14.31 o 
  -3  25   1       14.86       28.89     14.98 o 
  -2  25   1        2.94       13.38     16.76 o 
  -1  25   1        1.39        3.67      9.82 o 
   0  25   1        0.31        6.73     12.66 o 
   1  25   1       26.60       35.97     11.74 o 
   2  25   1       17.31        4.46     13.49 o 
   3  25   1       43.69       43.18     15.76 o 
   4  25   1       31.81       50.11     19.15 o 
  -4  26   1        0.68        5.34     15.81 o 
  -3  26   1       53.73       62.21     18.96 o 
  -2  26   1        5.25       -0.53     13.27 o 
  -1  26   1       25.27       22.53     11.20 o 
   0  26   1       15.46       34.13     12.16 o 
   1  26   1        2.54       16.17     17.21 o 
   2  26   1       10.33       21.69     12.67 o 
   3  26   1        6.26       11.05     17.04 o 
  -3  27   1        6.43       28.71     18.36 o 
  -2  27   1       22.76       19.24     14.91 o 
  -1  27   1       46.54       73.82     25.02 o 
   0  27   1        9.57       10.41     13.88 o 
   1  27   1        2.27       -1.98     10.96 o 
   2  27   1       44.84       33.76     20.29 o 
   3  27   1       15.56       36.76     19.88 o 
  -3  28   1        1.82        6.57     17.55 o 
  -2  28   1        0.79        6.87     15.00 o 
  -1  28   1        0.68        0.95     19.16 o 
   1  28   1        0.97      -17.70     14.98 o 
   2  28   1        0.23       -6.79     13.84 o 
  -2  29   1       11.99       48.59     20.74 o 
  -1  29   1        2.78       -2.31     18.60 o 
   1  29   1        9.09      -16.93     17.05 o 
  -1  30   1        0.19       14.29     21.61 o 
  -8   0   2       98.04       71.91     31.04 o 
  -6   0   2       48.87       58.88     10.36 o 
  -4   0   2        5.41       59.99     43.82 o 
  -2   0   2     9369.88     8858.44    149.41 o 
   0   0   2     4493.62     4611.69     80.66 o 
   2   0   2      372.39      329.48     22.32 o 
   4   0   2        9.83        0.17      5.23 o 
   6   0   2       65.53       49.65     14.54 o 
  -8   1   2       86.26       80.26     33.45 o 
  -7   1   2       66.60       96.82     37.68 o 
  -6   1   2      381.14      373.94     14.99 o 
  -5   1   2       10.14        7.28      3.89 o 
  -4   1   2       56.26       69.09      5.57 o 
  -3   1   2      442.18      418.86      9.75 o 
  -2   1   2      178.87      193.36      6.59 o 
  -1   1   2       52.87       61.52      3.27 o 
   0   1   2      522.50      430.32      8.51 o 
   1   1   2      167.99      165.18      6.33 o 
   2   1   2      529.67      518.72     17.16 o 
   3   1   2       51.48       58.56      6.28 o 
   4   1   2      236.57      231.15     14.76 o 
   5   1   2       42.85       43.52      8.90 o 
   6   1   2       87.81       87.85     12.43 o 
   7   1   2        1.94        6.07      9.79 o 
  -8   2   2       21.89       33.64     19.31 o 
  -7   2   2        4.03       10.97     13.96 o 
  -6   2   2       28.11       29.11      7.55 o 
  -5   2   2      101.10      110.24      7.61 o 
  -4   2   2        5.34        5.49      3.38 o 
  -3   2   2       14.18       18.54      2.93 o 
  -2   2   2        1.91        0.11      1.70 o 
  -1   2   2        8.92        8.01      1.87 o 
   0   2   2      754.11      709.59     11.95 o 
   1   2   2     1302.62     1312.85     20.60 o 
   2   2   2      739.06      708.95     14.76 o 
   3   2   2      940.05      961.00     21.91 o 
   4   2   2        1.75        2.86      4.74 o 
   5   2   2       33.69       24.86      7.49 o 
   6   2   2       46.74       51.59     10.50 o 
   7   2   2        0.23        6.11     10.09 o 
  -8   3   2        0.01       -9.52     15.65 o 
  -7   3   2       18.87        8.27      9.11 o 
  -6   3   2       79.91       74.10     10.09 o 
  -5   3   2        8.54        3.55      3.75 o 
  -4   3   2      100.97       84.58      5.89 o 
  -3   3   2      448.33      472.38     10.47 o 
  -2   3   2       30.74       27.68      2.35 o 
  -1   3   2      256.15      242.07      6.00 o 
   0   3   2     2187.59     2212.26     29.66 o 
   1   3   2     1404.32     1280.89     20.21 o 
   2   3   2       91.93      104.45      6.18 o 
   3   3   2       26.31       29.92      6.91 o 
   4   3   2      618.69      530.53     22.04 o 
   5   3   2        0.02       -1.86      5.26 o 
   6   3   2        0.20        1.81      7.42 o 
   7   3   2       19.61       21.69     11.23 o 
  -8   4   2      127.17      136.90     36.00 o 
  -7   4   2       16.09       12.35      8.33 o 
  -6   4   2       20.73       27.97     16.96 o 
  -5   4   2      608.35      619.69     17.06 o 
  -4   4   2      240.00      279.87      9.66 o 
  -3   4   2      224.28      239.11      7.54 o 
  -2   4   2      393.24      352.69      9.46 o 
  -1   4   2      613.59      580.31     14.36 o 
   0   4   2        1.20        0.96      2.36 o 
   1   4   2       36.13       47.46      4.79 o 
   2   4   2       23.81       28.08      3.50 o 
   3   4   2        5.47        9.16      3.58 o 
   4   4   2       12.23       17.74      6.10 o 
   5   4   2       10.90        0.56      6.63 o 
   6   4   2        6.78       11.49      8.15 o 
   7   4   2        1.59        0.63     12.46 o 
  -8   5   2       17.89       34.25     27.86 o 
  -7   5   2       18.47       14.02      8.16 o 
  -6   5   2       98.75       97.00     13.45 o 
  -5   5   2      214.72      228.01     12.02 o 
  -4   5   2      642.17      600.25     13.85 o 
  -3   5   2       84.74       92.43      5.96 o 
  -2   5   2       24.38       25.70      3.53 o 
  -1   5   2     2078.62     2001.54     27.69 o 
   0   5   2      928.97      788.51     18.47 o 
   1   5   2     2547.26     2523.64     35.09 o 
   2   5   2       55.82       68.80     10.41 o 
   3   5   2      139.72      154.56     11.31 o 
   4   5   2      488.71      520.09     39.01 o 
   5   5   2        3.85        0.22      5.89 o 
   6   5   2       23.06       34.42     10.02 o 
   7   5   2        1.65        5.74     12.46 o 
  -8   6   2       17.35       33.39     18.73 o 
  -7   6   2       19.78       25.10      8.49 o 
  -6   6   2        1.47       -0.44      6.19 o 
  -5   6   2      100.30       97.89     10.24 o 
  -4   6   2        2.99        6.03      3.02 o 
  -3   6   2       33.57       41.06      5.21 o 
  -2   6   2      924.46      844.62     21.12 o 
  -1   6   2      920.88      823.49     14.12 o 
   0   6   2       24.64       26.71      3.36 o 
   1   6   2      930.75      937.67     16.32 o 
   2   6   2      316.94      307.50     13.57 o 
   3   6   2      581.97      532.86     18.31 o 
   4   6   2       59.36       92.82      9.93 o 
   5   6   2       61.83       57.69      9.75 o 
   6   6   2      152.61      124.20     14.32 o 
   7   6   2       61.44       70.01     21.09 o 
  -8   7   2        7.73       32.43     20.59 o 
  -7   7   2      185.55      184.24     17.01 o 
  -6   7   2        0.17        1.69      7.52 o 
  -5   7   2      171.98      175.73     13.61 o 
  -4   7   2        0.65       -0.68      3.45 o 
  -3   7   2       71.34       81.86      7.46 o 
  -2   7   2        5.05        5.38      2.74 o 
  -1   7   2        2.12        1.50      2.04 o 
   0   7   2       51.91       70.08      4.35 o 
   1   7   2       11.63       19.00      2.90 o 
   2   7   2       75.65       81.91      8.07 o 
   3   7   2      511.57      441.88     25.67 o 
   4   7   2       75.14       76.63      8.60 o 
   5   7   2       91.15       85.46     11.45 o 
   6   7   2       12.56        5.47     10.65 o 
   7   7   2        3.42        0.02     17.20 o 
  -8   8   2       30.49       34.78     24.06 o 
  -7   8   2       23.71       40.81     10.24 o 
  -6   8   2      211.86      195.79     19.21 o 
  -5   8   2       52.05       59.02     17.81 o 
  -4   8   2      139.37      135.46      8.78 o 
  -3   8   2       32.62       37.56      4.93 o 
  -2   8   2      278.34      248.42      7.34 o 
  -1   8   2      313.53      327.05      8.49 o 
   0   8   2        5.76        4.10      2.13 o 
   1   8   2      207.08      202.59     10.43 o 
   2   8   2      275.03      246.37     23.63 o 
   3   8   2        0.05        3.75      5.91 o 
   4   8   2       32.82       30.11      6.24 o 
   5   8   2       27.31       29.62      8.55 o 
   6   8   2      110.04      119.27     22.24 o 
   7   8   2        3.34       12.02     19.71 o 
  -8   9   2       13.80       31.90     12.62 o 
  -7   9   2       20.13       40.21     10.15 o 
  -6   9   2       76.81       83.77     11.45 o 
  -5   9   2      112.27      132.24     12.42 o 
  -4   9   2        9.92       17.23      4.45 o 
  -3   9   2     1192.33     1167.60     24.73 o 
  -2   9   2       36.35       33.15      5.56 o 
  -1   9   2      742.39      753.57     14.65 o 
   0   9   2      105.69      100.78      6.18 o 
   1   9   2     2626.56     2683.09     38.37 o 
   2   9   2      325.43      350.21     14.43 o 
   3   9   2        9.93       13.55      5.05 o 
   4   9   2       68.73       86.91      9.25 o 
   5   9   2      105.32       78.91     13.58 o 
   6   9   2       17.97       29.57     12.35 o 
   7   9   2        1.84        6.77     18.76 o 
  -8  10   2        0.02       11.94     12.12 o 
  -7  10   2        2.27       13.38      8.37 o 
  -6  10   2        0.24       -2.44      6.16 o 
  -5  10   2       94.95      137.34     18.11 o 
  -4  10   2        0.57        7.49      4.50 o 
  -3  10   2      172.84      175.34     11.41 o 
  -2  10   2       47.38       52.52      4.70 o 
  -1  10   2      908.86      858.51     17.57 o 
   0  10   2      207.51      192.72      7.61 o 
   1  10   2      475.97      444.22     11.29 o 
   2  10   2        6.13       12.92      5.57 o 
   3  10   2      472.18      422.42     21.24 o 
   4  10   2       63.12       42.47      7.75 o 
   5  10   2        1.51       -2.99      7.02 o 
   6  10   2       64.62       50.07     14.20 o 
   7  10   2        2.65       -0.87     17.61 o 
  -8  11   2        0.02        7.24     12.40 o 
  -7  11   2        0.07       10.06      8.75 o 
  -6  11   2       42.94       21.64      8.09 o 
  -5  11   2        2.30        2.23      5.94 o 
  -4  11   2      678.84      690.75     26.96 o 
  -3  11   2       34.85       29.68      5.64 o 
  -2  11   2      168.42      199.47     10.31 o 
  -1  11   2        0.05       -0.54      2.39 o 
   0  11   2      473.10      467.52     11.61 o 
   1  11   2       27.99       26.75      4.12 o 
   2  11   2       69.69       66.96      7.05 o 
   3  11   2       54.54       47.21      7.23 o 
   4  11   2       43.68       42.67     14.14 o 
   5  11   2      102.16       85.64     12.21 o 
   6  11   2        0.04        6.15     14.59 o 
   7  11   2        4.66      -25.17     22.32 o 
  -8  12   2        5.04       11.51     12.59 o 
  -7  12   2        1.73        2.01      8.77 o 
  -6  12   2       17.59       22.93      8.61 o 
  -5  12   2       81.61       98.06     11.73 o 
  -4  12   2       35.33       27.80      6.93 o 
  -3  12   2       48.91       54.85      6.50 o 
  -2  12   2       93.04      105.03      6.61 o 
  -1  12   2      695.21      642.39     14.63 o 
   0  12   2       94.47       95.19      6.39 o 
   1  12   2       56.33       50.37      5.03 o 
   2  12   2        3.89        4.62      4.02 o 
   3  12   2       15.86       23.35      7.11 o 
   4  12   2        0.99       -1.51      6.92 o 
   5  12   2      307.54      302.65     21.26 o 
   6  12   2        3.73       -0.65     21.61 o 
  -8  13   2        7.30        1.63     13.70 o 
  -7  13   2        0.72       10.63      9.12 o 
  -6  13   2       34.01       40.74     10.01 o 
  -5  13   2       18.96       15.13      7.43 o 
  -4  13   2        3.03       10.94      6.27 o 
  -3  13   2       54.27       54.17      6.51 o 
  -2  13   2       28.43       23.99      4.16 o 
  -1  13   2      250.88      252.24     10.25 o 
   0  13   2       86.81       97.45      6.82 o 
   1  13   2       23.10       22.77      4.31 o 
   2  13   2       91.40       79.34     12.76 o 
   3  13   2      469.56      435.70     22.42 o 
   4  13   2        3.56       -8.13      6.54 o 
   5  13   2       68.56       56.99     13.73 o 
   6  13   2        0.58        1.43     14.14 o 
  -8  14   2        0.80      -10.98     15.07 o 
  -7  14   2        6.79        7.47     10.05 o 
  -6  14   2       27.13        8.89      8.42 o 
  -5  14   2        9.28        3.24      6.70 o 
  -4  14   2        0.91       -2.60      5.08 o 
  -3  14   2      156.94      183.99     11.38 o 
  -2  14   2      434.61      448.61     13.32 o 
  -1  14   2      332.19      367.03     12.69 o 
   0  14   2       69.53       71.59      6.27 o 
   1  14   2      354.17      336.34     11.86 o 
   2  14   2      103.59      110.73     12.46 o 
   3  14   2     1219.33     1127.48     33.26 o 
   4  14   2        4.93        3.63      7.25 o 
   5  14   2      286.51      306.56     40.07 o 
   6  14   2        2.97        1.63     13.14 o 
  -7  15   2        0.45        2.33     10.75 o 
  -6  15   2       14.56       17.72      9.44 o 
  -5  15   2       40.34       27.78      8.62 o 
  -4  15   2        6.38       -0.15      5.77 o 
  -3  15   2      176.51      204.40     16.00 o 
  -2  15   2       28.39       19.14      6.89 o 
  -1  15   2      111.59      120.11      8.40 o 
   0  15   2        1.36        5.45      3.59 o 
   1  15   2      197.06      203.77     13.86 o 
   2  15   2        0.06       -3.10      5.74 o 
   3  15   2      174.68      181.45     15.18 o 
   4  15   2        4.05       10.41      7.99 o 
   5  15   2      210.56      253.18     31.67 o 
   6  15   2        0.01        0.36     14.31 o 
  -7  16   2        0.01        2.34     11.45 o 
  -6  16   2       20.17       24.71     10.54 o 
  -5  16   2       16.96        7.71     10.00 o 
  -4  16   2       66.11       72.63     10.55 o 
  -3  16   2      226.94      254.34     22.08 o 
  -2  16   2       43.16       48.09      6.96 o 
  -1  16   2       19.91       15.00      4.51 o 
   0  16   2        4.24       11.86      4.41 o 
   1  16   2      649.87      544.10     21.23 o 
   2  16   2      196.91      180.39     19.55 o 
   3  16   2      132.84      107.70     12.79 o 
   4  16   2       35.40       31.89     13.75 o 
   5  16   2       86.13       77.49     19.42 o 
   6  16   2        0.02        9.83     15.11 o 
  -7  17   2       29.22       39.23     14.55 o 
  -6  17   2       13.23       18.59     10.55 o 
  -5  17   2        0.00       -1.26      7.29 o 
  -4  17   2        0.91       -2.57      6.73 o 
  -3  17   2       48.53       56.27      9.28 o 
  -2  17   2       64.43       54.50      7.93 o 
  -1  17   2      160.30      177.18     10.33 o 
   0  17   2      224.15      249.12     13.65 o 
   1  17   2      993.61      897.70     27.32 o 
   2  17   2       34.81       26.89      8.54 o 
   3  17   2      332.75      329.48     24.21 o 
   4  17   2        1.18       -9.80     10.66 o 
   5  17   2       16.59       23.34     16.11 o 
   6  17   2        0.00       13.98     20.66 o 
  -7  18   2        3.55        6.20     15.17 o 
  -6  18   2        4.83        2.74     10.17 o 
  -5  18   2        5.02        9.17      8.75 o 
  -4  18   2        0.20       -4.00      6.71 o 
  -3  18   2       17.43       18.13      7.39 o 
  -2  18   2      105.99      119.14     10.54 o 
  -1  18   2       95.14       90.02      7.98 o 
   0  18   2      278.67      281.45     15.26 o 
   1  18   2       17.01       31.32      7.87 o 
   2  18   2       62.83       37.32     12.39 o 
   3  18   2       61.71       55.06     14.24 o 
   4  18   2       21.08        9.68     12.99 o 
   5  18   2       13.11       27.85     16.48 o 
  -7  19   2        2.21       12.93     22.69 o 
  -6  19   2       12.97       -2.65      9.79 o 
  -5  19   2        2.80       -0.27      8.72 o 
  -4  19   2      256.02      245.39     18.91 o 
  -3  19   2       92.48      107.19     12.60 o 
  -2  19   2       54.67       35.65     13.09 o 
  -1  19   2      257.09      280.24     14.70 o 
   0  19   2      433.28      426.52     23.24 o 
   1  19   2        8.97       -0.08      6.09 o 
   2  19   2       80.46       72.65     10.69 o 
   3  19   2       60.36       65.94     12.70 o 
   4  19   2       65.31       59.86     17.50 o 
   5  19   2        5.33        5.22     12.64 o 
  -6  20   2        2.97       10.13     12.30 o 
  -5  20   2      134.16      179.81     27.59 o 
  -4  20   2       88.53       84.39     12.80 o 
  -3  20   2        1.64        1.12      7.46 o 
  -2  20   2      267.56      275.35     29.12 o 
  -1  20   2      313.75      352.87     33.83 o 
   0  20   2       25.49       12.64     10.81 o 
   1  20   2      244.03      231.06     17.14 o 
   2  20   2       63.59       59.20     10.26 o 
   3  20   2        4.78        7.22     10.82 o 
   4  20   2       60.96       69.51     19.46 o 
   5  20   2        7.73        6.44     13.83 o 
  -6  21   2       44.00       21.31     13.14 o 
  -5  21   2        4.29        1.85     10.16 o 
  -4  21   2        0.01        9.98      8.26 o 
  -3  21   2       90.25       91.58     12.71 o 
  -2  21   2      159.04      106.02     15.12 o 
  -1  21   2        8.72        9.23      7.01 o 
   0  21   2      128.10      113.02     24.32 o 
   1  21   2       38.25       14.25      7.60 o 
   2  21   2       66.99       42.73      9.60 o 
   3  21   2       54.69       60.80     14.42 o 
   4  21   2       17.90       10.31     16.37 o 
   5  21   2       32.95       15.23     15.35 o 
  -6  22   2       52.91       52.45     27.87 o 
  -5  22   2        1.65        1.92     10.68 o 
  -4  22   2       62.21       80.40     14.02 o 
  -3  22   2        4.79       -2.56      9.18 o 
  -2  22   2       35.80       56.45     13.07 o 
  -1  22   2        6.62       14.61      8.12 o 
   0  22   2        1.36       -2.95      6.45 o 
   1  22   2       54.30       51.39     10.07 o 
   2  22   2       85.93       96.94     13.11 o 
   3  22   2       98.51       93.03     20.21 o 
   4  22   2        1.17        6.38     13.76 o 
  -5  23   2        3.82        8.19     12.60 o 
  -4  23   2       10.01        8.04     12.20 o 
  -3  23   2       62.25       58.96     15.55 o 
  -2  23   2       10.26       -3.19      9.92 o 
  -1  23   2       47.56       55.98     15.83 o 
   0  23   2       12.06       16.45      7.76 o 
   1  23   2        0.69        7.75      8.24 o 
   2  23   2       48.97       30.00     12.01 o 
   3  23   2        0.87      -12.28     11.11 o 
   4  23   2       39.73       47.57     17.70 o 
  -5  24   2        8.82       -5.76     16.63 o 
  -4  24   2        3.22       13.14     12.04 o 
  -3  24   2        0.18       -4.40      9.75 o 
  -2  24   2       53.54       82.60     18.05 o 
  -1  24   2        0.20        9.54      8.51 o 
   0  24   2       79.21       84.54     22.59 o 
   1  24   2        8.69        8.73      8.79 o 
   2  24   2        0.03       -4.15     10.51 o 
   3  24   2       14.84        7.98     13.41 o 
   4  24   2        3.43       30.64     18.74 o 
  -4  25   2       35.88       27.06     15.84 o 
  -3  25   2        0.19        0.93     11.95 o 
  -2  25   2       15.19       24.15     12.63 o 
  -1  25   2       11.14       20.89     13.74 o 
   0  25   2       95.75       95.46     14.79 o 
   1  25   2       28.04       32.66     10.28 o 
   2  25   2       54.42       39.07     14.55 o 
   3  25   2        0.18        7.16     17.21 o 
  -4  26   2        1.91       -2.03     33.27 o 
  -3  26   2        1.02       16.45     13.81 o 
  -2  26   2        9.20       19.97     12.74 o 
  -1  26   2        9.44       24.09     21.84 o 
   0  26   2        8.87        5.70     10.79 o 
   1  26   2       12.97       -1.08      9.30 o 
   2  26   2        0.34      -12.51     19.31 o 
   3  26   2       10.01       22.15     16.10 o 
  -4  27   2        1.74       12.24     29.99 o 
  -3  27   2        4.56        8.86     15.16 o 
  -2  27   2        2.61       11.26     12.85 o 
  -1  27   2       30.88       81.34     33.87 o 
   0  27   2       13.42       29.19     17.55 o 
   1  27   2       15.56       18.12     16.22 o 
   2  27   2        4.81        0.59     13.58 o 
  -3  28   2        4.89        2.67     20.89 o 
  -2  28   2        4.95       -6.31     28.98 o 
  -1  28   2        1.71       18.92     16.30 o 
   0  28   2        9.45       11.89     12.83 o 
   1  28   2        1.28        6.39     18.70 o 
   2  28   2        0.02       -6.37     14.76 o 
  -2  29   2        0.37       -4.01     18.96 o 
  -1  29   2       10.93       11.26     16.78 o 
   0  29   2        0.66       50.15     36.16 o 
   1  29   2        6.06       -0.97     39.87 o 
  -9   0   3        1.87        6.87     29.19 o 
  -7   0   3        8.17        2.26     13.89 o 
  -5   0   3       88.78       95.60     11.02 o 
  -3   0   3        0.46       -0.23      2.65 o 
  -1   0   3     1667.26     1665.57     34.85 o 
   1   0   3      480.64      461.04     16.09 o 
   3   0   3       97.67      116.01     17.48 o 
   5   0   3        9.50       10.49     10.31 o 
   7   0   3       47.26       25.35     18.86 o 
  -9   1   3        0.63        9.93     30.64 o 
  -8   1   3        0.37        1.09     15.19 o 
  -7   1   3        6.76        1.56      8.51 o 
  -6   1   3      238.59      234.85     13.32 o 
  -5   1   3      171.67      183.22      9.29 o 
  -4   1   3       25.68       40.57      4.79 o 
  -3   1   3      573.61      535.64     11.56 o 
  -2   1   3     1544.55     1512.30     27.08 o 
  -1   1   3      179.26      162.43      8.35 o 
   0   1   3       71.79       73.87      7.45 o 
   1   1   3       18.72       33.19      4.66 o 
   2   1   3      415.76      415.99     12.12 o 
   3   1   3        1.02       -5.12      3.41 o 
   4   1   3       44.27       54.84      9.20 o 
   5   1   3       11.86       12.87      7.54 o 
   6   1   3       22.12       44.18     11.05 o 
   7   1   3       21.37        1.55     12.34 o 
  -9   2   3        2.18       53.31     34.55 o 
  -8   2   3        4.32       24.87     24.27 o 
  -7   2   3        6.90        3.90      9.75 o 
  -6   2   3       32.90       36.07      9.00 o 
  -5   2   3      171.39      212.23     11.93 o 
  -4   2   3     1226.24     1218.20     21.85 o 
  -3   2   3     1177.11     1123.59     26.17 o 
  -2   2   3      106.53       95.40      4.90 o 
  -1   2   3      173.52      188.05      7.17 o 
   0   2   3      446.55      468.52     14.79 o 
   1   2   3        8.49        5.38      2.85 o 
   2   2   3      502.80      474.39     19.38 o 
   3   2   3       31.32       28.50      5.46 o 
   4   2   3      176.66      174.05     14.71 o 
   5   2   3        0.09       -1.78      6.73 o 
   6   2   3       38.79       40.21     13.07 o 
   7   2   3        0.82       15.30     14.93 o 
  -8   3   3        0.49       26.47     20.84 o 
  -7   3   3       29.45       37.25     10.87 o 
  -6   3   3       11.90       15.28      5.62 o 
  -5   3   3        2.67        6.93      4.20 o 
  -4   3   3      334.96      316.86     10.29 o 
  -3   3   3     2252.63     2225.96     32.31 o 
  -2   3   3      155.59      143.73      7.13 o 
  -1   3   3     3625.43     3472.14     45.43 o 
   0   3   3     1220.43     1240.36     21.37 o 
   1   3   3      265.17      310.91      9.32 o 
   2   3   3     1834.21     1849.89     30.31 o 
   3   3   3      153.87      158.84     12.05 o 
   4   3   3      147.69      140.33     12.48 o 
   5   3   3      132.93      146.38     21.87 o 
   6   3   3        6.73        2.14      8.69 o 
   7   3   3        2.66        6.51     14.33 o 
  -8   4   3        8.28       26.97     16.80 o 
  -7   4   3        0.68       12.80      9.68 o 
  -6   4   3        5.86        9.78      6.22 o 
  -5   4   3       82.81       97.00      9.91 o 
  -4   4   3        0.21        4.76      2.64 o 
  -3   4   3      412.29      427.85     14.37 o 
  -2   4   3     3003.32     2917.64     39.47 o 
  -1   4   3     1082.88     1110.35     18.04 o 
   0   4   3     6702.85     6915.04     85.61 o 
   1   4   3        4.66        6.12      2.48 o 
   2   4   3       78.74       93.94      6.83 o 
   3   4   3      271.09      274.22     16.49 o 
   4   4   3      186.06      204.88     13.59 o 
   5   4   3       96.77       84.98     12.18 o 
   6   4   3       11.22       19.61     11.10 o 
   7   4   3        4.37       10.20     13.88 o 
  -8   5   3        2.45       20.94     16.70 o 
  -7   5   3        0.59        5.66      7.52 o 
  -6   5   3        3.45       -4.61      5.23 o 
  -5   5   3      125.96      135.92     13.85 o 
  -4   5   3      378.26      354.87     13.20 o 
  -3   5   3        1.34       -0.20      2.75 o 
  -2   5   3      518.26      484.72     12.69 o 
  -1   5   3       41.59       51.16      7.24 o 
   0   5   3     2758.50     2889.99     44.82 o 
   1   5   3     1329.85     1207.05     24.41 o 
   2   5   3     2001.91     1953.78     31.51 o 
   3   5   3       90.79      102.83      9.07 o 
   4   5   3        0.50       -2.69      5.19 o 
   5   5   3       56.22       36.77      9.76 o 
   6   5   3       37.31       61.82     13.76 o 
   7   5   3        2.94        8.89     14.87 o 
  -8   6   3        6.96       10.38     13.06 o 
  -7   6   3       35.79       37.45      9.95 o 
  -6   6   3       50.88       54.48      9.40 o 
  -5   6   3       11.80       22.86      5.45 o 
  -4   6   3      360.86      331.31     13.16 o 
  -3   6   3      301.43      328.83     12.04 o 
  -2   6   3      184.46      169.95      6.13 o 
  -1   6   3      403.12      423.09     11.67 o 
   0   6   3      744.49      705.69     21.12 o 
   1   6   3      529.05      557.26     12.40 o 
   2   6   3      143.95      176.99     10.77 o 
   3   6   3      298.62      302.21     23.47 o 
   4   6   3      420.21      398.58     23.90 o 
   5   6   3        0.36        7.75      9.19 o 
   6   6   3       43.82       23.86     28.23 o 
  -8   7   3        9.95       23.26     13.85 o 
  -7   7   3        0.76        4.10      7.84 o 
  -6   7   3       51.30       55.52      9.30 o 
  -5   7   3        0.88        8.52      4.61 o 
  -4   7   3      156.45      172.10     20.33 o 
  -3   7   3      267.87      262.79     11.35 o 
  -2   7   3      756.31      667.87     18.42 o 
  -1   7   3      688.92      724.83     13.75 o 
   0   7   3     1377.23     1563.33     28.55 o 
   1   7   3      107.68      122.19      7.39 o 
   2   7   3     2448.98     2531.29     49.74 o 
   3   7   3      217.30      229.20     13.28 o 
   4   7   3      166.88      153.77     14.41 o 
   5   7   3       12.30        8.51      7.89 o 
   6   7   3        0.69        0.06     14.66 o 
  -8   8   3        9.21       10.52     12.93 o 
  -7   8   3        0.01       -1.08      7.67 o 
  -6   8   3       57.32       61.76      9.76 o 
  -5   8   3      195.67      190.39     12.66 o 
  -4   8   3        1.33        7.37      4.08 o 
  -3   8   3       32.61       42.77      5.37 o 
  -2   8   3     1568.71     1706.20     26.37 o 
  -1   8   3     4232.55     4204.01     55.50 o 
   0   8   3     1626.90     1813.37     35.54 o 
   1   8   3     1799.18     1859.09     29.27 o 
   2   8   3       90.28      105.27      8.28 o 
   3   8   3       57.03       52.81      7.06 o 
   4   8   3      304.67      305.71     20.12 o 
   5   8   3       16.98       15.08      8.83 o 
   6   8   3       58.20       50.06     20.89 o 
  -8   9   3        0.00       10.10     11.22 o 
  -7   9   3        0.32       13.22      8.66 o 
  -6   9   3       22.47       23.20      7.78 o 
  -5   9   3        4.15       10.96      5.91 o 
  -4   9   3       54.28       57.53      6.82 o 
  -3   9   3       66.79       90.34      7.80 o 
  -2   9   3      568.73      553.22     12.93 o 
  -1   9   3       27.77       32.54      3.71 o 
   0   9   3       63.01       91.88      7.11 o 
   1   9   3       30.52       22.93      4.01 o 
   2   9   3        1.08        2.77      4.52 o 
   3   9   3        1.56        2.27      5.87 o 
   4   9   3      184.40      216.15     17.44 o 
   5   9   3        0.32        2.04      8.05 o 
   6   9   3      111.53      156.67     22.04 o 
  -8  10   3        9.08       13.99     12.28 o 
  -7  10   3       28.94       29.03     10.14 o 
  -6  10   3        4.99        6.46      7.24 o 
  -5  10   3       32.17       38.51      7.82 o 
  -4  10   3       66.00       67.81      7.13 o 
  -3  10   3      969.88      977.57     22.38 o 
  -2  10   3      160.80      157.81      8.57 o 
  -1  10   3      281.00      279.43      9.56 o 
   0  10   3      228.21      237.00     11.01 o 
   1  10   3        0.04        1.80      3.57 o 
   2  10   3      181.04      166.01     13.12 o 
   3  10   3       19.38       18.82      7.59 o 
   4  10   3      135.73      122.15     13.79 o 
   5  10   3        8.00        3.69      9.04 o 
   6  10   3        4.07        7.97     16.75 o 
  -8  11   3        2.06        4.16     11.82 o 
  -7  11   3       39.99       35.52     11.99 o 
  -6  11   3       34.13       32.36      8.68 o 
  -5  11   3       25.84       34.57      9.66 o 
  -4  11   3       64.69       85.72      8.29 o 
  -3  11   3      965.99      888.61     24.25 o 
  -2  11   3        0.01       -1.56      2.60 o 
  -1  11   3      550.38      513.81     22.72 o 
   0  11   3        0.06        4.34      3.40 o 
   1  11   3      665.96      658.29     17.71 o 
   2  11   3       92.39       90.56     10.29 o 
   3  11   3       52.49       55.62      9.69 o 
   4  11   3       88.69      108.18     13.44 o 
   5  11   3      120.30      123.98     15.37 o 
   6  11   3       28.20       -1.76     17.58 o 
  -8  12   3        4.38        8.57     12.48 o 
  -7  12   3        3.46       16.29     10.03 o 
  -6  12   3        8.19       17.89      8.55 o 
  -5  12   3       62.08       84.02     10.87 o 
  -4  12   3      179.73      202.93     17.39 o 
  -3  12   3       24.02       36.10      5.92 o 
  -2  12   3       35.61       40.07      6.01 o 
  -1  12   3       11.81       17.36      3.65 o 
   0  12   3      654.23      618.37     17.08 o 
   1  12   3       66.31       55.63      8.58 o 
   2  12   3       60.50       51.76      8.62 o 
   3  12   3       81.31       87.61     18.65 o 
   4  12   3        4.91        6.47      7.94 o 
   5  12   3        1.06        0.99      9.41 o 
   6  12   3        0.17       -7.32     13.84 o 
  -8  13   3       16.27       25.75     14.44 o 
  -7  13   3       13.09       18.16     10.07 o 
  -6  13   3       19.76       37.76      9.67 o 
  -5  13   3      194.09      179.27     15.17 o 
  -4  13   3      119.17      143.10     11.39 o 
  -3  13   3       26.83       36.28      5.88 o 
  -2  13   3      251.93      286.54     12.10 o 
  -1  13   3       26.13       30.62      4.55 o 
   0  13   3       78.97       77.00      7.20 o 
   1  13   3      179.47      198.15     13.95 o 
   2  13   3      223.22      219.24     16.09 o 
   3  13   3      250.98      212.54     22.97 o 
   4  13   3       13.50       22.27      9.78 o 
   5  13   3       44.12       36.24     11.85 o 
   6  13   3        1.58       -7.06     14.01 o 
  -8  14   3        4.75        3.82     13.85 o 
  -7  14   3        4.34       11.44     11.07 o 
  -6  14   3       10.75       16.29      8.94 o 
  -5  14   3       32.14       19.81      8.44 o 
  -4  14   3       13.82       16.39      6.46 o 
  -3  14   3       39.08       26.99      5.89 o 
  -2  14   3        1.61        6.04      4.39 o 
  -1  14   3     1723.43     1550.79     35.70 o 
   0  14   3        6.13        1.74      4.15 o 
   1  14   3      229.91      189.20     13.83 o 
   2  14   3      177.50      186.80     18.51 o 
   3  14   3      370.04      319.10     21.02 o 
   4  14   3      151.04      151.00     16.24 o 
   5  14   3      170.51      161.92     21.20 o 
   6  14   3        0.03        5.92     19.42 o 
  -7  15   3        3.80        5.37      9.84 o 
  -6  15   3       24.33       13.39      9.39 o 
  -5  15   3       27.11       30.47      9.17 o 
  -4  15   3       16.23       12.69      6.86 o 
  -3  15   3        4.27        6.41      5.01 o 
  -2  15   3       57.29       67.38      7.77 o 
  -1  15   3      951.60      914.46     22.71 o 
   0  15   3       34.32       37.86     11.01 o 
   1  15   3     2250.85     1947.91     45.01 o 
   2  15   3       19.13       14.95      6.64 o 
   3  15   3      600.50      555.30     27.57 o 
   4  15   3       79.46      109.36     15.11 o 
   5  15   3       15.12        7.83     12.70 o 
  -7  16   3        1.65        7.68     12.15 o 
  -6  16   3        0.37       -7.73      8.71 o 
  -5  16   3       80.15       89.76     12.47 o 
  -4  16   3       13.42       -1.05      6.81 o 
  -3  16   3      314.69      313.26     15.88 o 
  -2  16   3       16.54       14.87      6.65 o 
  -1  16   3        9.10       18.85      5.34 o 
   0  16   3      198.22      164.90     14.78 o 
   1  16   3      229.07      214.51     15.86 o 
   2  16   3      234.17      228.15     24.41 o 
   3  16   3       86.14       88.19     12.62 o 
   4  16   3       17.69       13.37      9.86 o 
   5  16   3       52.66       39.71     15.50 o 
  -7  17   3        1.67        6.61     12.24 o 
  -6  17   3       11.68        9.93     13.30 o 
  -5  17   3       47.45       46.61     13.31 o 
  -4  17   3       40.23       33.46      9.06 o 
  -3  17   3      621.12      643.13     21.53 o 
  -2  17   3      425.99      410.15     28.77 o 
  -1  17   3      149.02      147.11     10.87 o 
   0  17   3        8.07        9.17      5.08 o 
   1  17   3      231.83      197.21     15.19 o 
   2  17   3      322.70      330.35     23.11 o 
   3  17   3       89.48       73.31     11.54 o 
   4  17   3       17.86       -0.87      9.34 o 
   5  17   3        0.10       12.44     15.60 o 
  -7  18   3       73.40       87.43     20.78 o 
  -6  18   3       22.23       20.73     10.09 o 
  -5  18   3       16.43       -0.81     10.71 o 
  -4  18   3      237.02      266.93     26.98 o 
  -3  18   3      747.43      787.99     32.26 o 
  -2  18   3       48.55       44.71      8.97 o 
  -1  18   3     2577.55     2402.59    171.49 o 
   0  18   3       91.23      109.77     18.22 o 
   1  18   3      622.90      617.57     42.48 o 
   2  18   3       72.05       59.46     11.04 o 
   3  18   3       19.39       30.42      9.52 o 
   4  18   3       41.56       43.21     13.98 o 
   5  18   3       99.23      131.36     22.54 o 
  -7  19   3       29.08       50.34     15.96 o 
  -6  19   3        0.95       -0.10     10.91 o 
  -5  19   3      219.27      208.21     18.51 o 
  -4  19   3       50.22       59.34     12.46 o 
  -3  19   3       55.63       64.88     13.16 o 
  -2  19   3      157.76      191.23     15.67 o 
  -1  19   3       39.06       49.11      9.07 o 
   0  19   3      325.47      308.89     18.42 o 
   1  19   3      152.45      164.12     14.99 o 
   2  19   3      342.93      375.75     23.39 o 
   3  19   3      259.21      241.64     20.21 o 
   4  19   3       69.90       90.24     17.23 o 
   5  19   3       80.83      140.51     29.40 o 
  -6  20   3       27.48       33.80     13.24 o 
  -5  20   3       63.48       72.29     13.50 o 
  -4  20   3        0.52       14.89     11.01 o 
  -3  20   3      173.92      165.89     18.60 o 
  -2  20   3       80.95       91.65     11.65 o 
  -1  20   3      165.55      189.18     15.73 o 
   0  20   3      290.74      299.24     19.59 o 
   1  20   3      188.34      176.28     15.49 o 
   2  20   3        0.03       -3.33      7.97 o 
   3  20   3       35.99       47.79     11.56 o 
   4  20   3       46.78       58.87     17.27 o 
  -6  21   3       32.80       29.02     16.69 o 
  -5  21   3       20.27       15.05     12.63 o 
  -4  21   3       19.81       -3.12      9.68 o 
  -3  21   3       52.87       82.36     14.53 o 
  -2  21   3        1.25       -1.90      7.25 o 
  -1  21   3        5.39        7.28      7.66 o 
   0  21   3       31.90       36.88      9.19 o 
   1  21   3       39.95       38.50      9.83 o 
   2  21   3       66.88       79.29     12.53 o 
   3  21   3        0.04        0.39     10.42 o 
   4  21   3       21.13       22.34     15.20 o 
  -6  22   3        3.85       12.98     15.35 o 
  -5  22   3        3.71      -15.85     12.00 o 
  -4  22   3        0.20       12.61     10.69 o 
  -3  22   3        0.24       -3.76      9.22 o 
  -2  22   3        0.01       10.52      8.41 o 
  -1  22   3       14.76       25.96     10.09 o 
   0  22   3        2.06       18.92      9.86 o 
   1  22   3        0.25       -0.85      7.46 o 
   2  22   3       23.02       17.33      9.60 o 
   3  22   3        1.48        5.41     12.93 o 
   4  22   3       43.61       37.55     16.28 o 
  -5  23   3       13.18        7.06     14.55 o 
  -4  23   3       10.40       22.06     14.06 o 
  -3  23   3        6.21        7.45     10.64 o 
  -2  23   3       14.18       40.99     11.95 o 
  -1  23   3        4.01       18.63     10.03 o 
   0  23   3        1.63        8.93      9.71 o 
   1  23   3        2.33        9.29      8.74 o 
   2  23   3        1.32       10.99      9.42 o 
   3  23   3        5.49        3.02     12.86 o 
  -5  24   3        2.15       17.38     28.72 o 
  -4  24   3        0.17       11.40     13.44 o 
  -3  24   3        1.32        6.90     11.72 o 
  -2  24   3        1.77       -5.43      9.93 o 
  -1  24   3        4.73        5.95      9.91 o 
   0  24   3        0.10       -7.85      9.07 o 
   1  24   3        0.90       -1.20      8.68 o 
   2  24   3       24.67       33.28     13.61 o 
   3  24   3        2.72        0.18     13.79 o 
  -5  25   3        1.49       -4.39     23.45 o 
  -4  25   3        0.30        1.66     13.55 o 
  -3  25   3        1.98       18.17     12.73 o 
  -2  25   3       18.31       29.08     12.63 o 
  -1  25   3        3.85        7.69     10.56 o 
   0  25   3        1.76      -10.17     10.41 o 
   1  25   3        2.86        6.56     10.98 o 
   2  25   3        6.38        9.79     14.10 o 
   3  25   3        7.66       10.97     17.71 o 
  -4  26   3       21.92       21.87     16.29 o 
  -3  26   3        5.58        5.04     13.46 o 
  -2  26   3       24.45       28.24     16.12 o 
  -1  26   3        2.56       13.68     11.68 o 
   0  26   3        0.04       -0.15     11.50 o 
   1  26   3        6.43        9.74     12.38 o 
   2  26   3        3.46        5.82     13.50 o 
  -4  27   3        1.93       11.31     24.87 o 
  -3  27   3        9.39       46.08     19.36 o 
  -2  27   3        4.64        2.88     14.58 o 
  -1  27   3        0.00        9.71     15.98 o 
   0  27   3        1.99       11.61     12.50 o 
   1  27   3       48.43       47.11     15.85 o 
  -3  28   3        2.04       -0.89     24.83 o 
  -2  28   3        0.55        6.21     15.60 o 
  -1  28   3        1.50      -12.76     14.11 o 
   0  28   3        0.13        3.70     13.65 o 
   1  28   3        3.86       -2.19     17.85 o 
  -1  29   3        0.15       -7.14     15.98 o 
  -6   0   4      256.39      211.01     28.08 o 
  -4   0   4       17.37       11.60      4.66 o 
  -2   0   4       59.09       45.18      6.46 o 
   0   0   4     2581.80     2839.28     58.01 o 
   2   0   4      267.29      275.07     16.45 o 
   4   0   4      257.35      264.89     38.66 o 
   6   0   4       29.95       50.35     24.07 o 
  -9   1   4        6.04       98.54     34.50 o 
  -8   1   4       82.20       76.31     19.38 o 
  -7   1   4       19.34       23.27      8.95 o 
  -6   1   4       47.89       38.35      8.31 o 
  -5   1   4       13.12        9.58      4.33 o 
  -4   1   4       64.53       69.53      5.45 o 
  -3   1   4        4.29        3.28      2.55 o 
  -2   1   4        1.38        2.39      2.42 o 
  -1   1   4      172.93      168.95      7.72 o 
   0   1   4       22.96       33.65      4.40 o 
   1   1   4        4.10        5.25      3.11 o 
   2   1   4        0.68       -0.63      3.54 o 
   3   1   4       82.30       87.60      9.01 o 
   4   1   4        0.33       -1.56      8.41 o 
   5   1   4        0.00       -5.78      7.24 o 
   6   1   4        0.25       10.28     14.36 o 
  -9   2   4        4.26       28.89     21.28 o 
  -8   2   4        8.17       16.88     21.24 o 
  -7   2   4        0.05        6.54      9.15 o 
  -6   2   4       46.70       54.26      8.55 o 
  -5   2   4       22.76       22.23      5.25 o 
  -4   2   4      189.28      198.67     16.00 o 
  -3   2   4       63.83       58.65      4.74 o 
  -2   2   4     1708.53     1775.89     29.71 o 
  -1   2   4      154.99      163.18      9.49 o 
   0   2   4      250.42      277.25      9.25 o 
   1   2   4      182.51      191.49      8.97 o 
   2   2   4        0.04       -0.22      3.57 o 
   3   2   4       62.25       61.77      8.02 o 
   4   2   4        4.11        0.94      6.98 o 
   5   2   4       82.18       86.64     25.42 o 
   6   2   4        1.86       -2.61     11.81 o 
  -9   3   4        0.06       57.84     23.81 o 
  -8   3   4       13.97       15.05     16.65 o 
  -7   3   4        2.30       11.48      9.41 o 
  -6   3   4      108.24      129.50     10.93 o 
  -5   3   4       54.42       62.29      7.02 o 
  -4   3   4      824.82      855.70     19.56 o 
  -3   3   4       10.32       21.18      3.21 o 
  -2   3   4       41.39       29.46      3.60 o 
  -1   3   4      612.15      576.82     12.90 o 
   0   3   4       31.80       31.63      3.89 o 
   1   3   4        1.36        7.19      3.32 o 
   2   3   4      659.40      646.86     16.31 o 
   3   3   4       73.49       77.21      9.62 o 
   4   3   4       47.70       41.09     11.23 o 
   5   3   4        0.07       -0.59      9.77 o 
   6   3   4       29.43       18.44     12.93 o 
  -9   4   4        0.48       11.36     22.36 o 
  -8   4   4        0.36       13.28     13.74 o 
  -7   4   4       55.01       62.11     15.50 o 
  -6   4   4       94.27       83.27      9.03 o 
  -5   4   4      201.73      189.48     12.94 o 
  -4   4   4      348.02      366.57     18.70 o 
  -3   4   4       97.89      110.81      6.85 o 
  -2   4   4      184.06      197.70      7.71 o 
  -1   4   4      854.41      918.78     17.27 o 
   0   4   4       17.92       27.08      3.53 o 
   1   4   4     1166.23     1085.78     20.72 o 
   2   4   4       97.25       90.76      7.00 o 
   3   4   4       84.35       68.95     11.70 o 
   4   4   4       62.77       60.94     10.00 o 
   5   4   4        0.88       -0.27      9.29 o 
   6   4   4        1.74        4.15     11.38 o 
  -9   5   4        0.09       20.41     30.89 o 
  -8   5   4        5.76       12.05     12.26 o 
  -7   5   4        0.08       16.24      9.72 o 
  -6   5   4      355.39      357.90     29.78 o 
  -5   5   4       29.33       17.06      5.29 o 
  -4   5   4      719.35      618.84     19.41 o 
  -3   5   4      761.55      764.72     15.53 o 
  -2   5   4      840.26      893.37     23.88 o 
  -1   5   4      144.97      148.80      8.15 o 
   0   5   4     3307.86     3586.99     49.44 o 
   1   5   4      519.25      517.07     14.64 o 
   2   5   4      294.95      302.86     19.07 o 
   3   5   4      314.28      306.14     18.81 o 
   4   5   4        0.30       10.73      7.22 o 
   5   5   4        2.98      -13.85      9.23 o 
   6   5   4        1.74        3.40     11.40 o 
  -9   6   4        0.24       -2.31     30.99 o 
  -8   6   4       17.09       26.05     17.22 o 
  -7   6   4        0.43       10.93      7.81 o 
  -6   6   4        0.06        7.58      5.71 o 
  -5   6   4      135.98      143.39     10.87 o 
  -4   6   4     1923.21     1960.78     36.26 o 
  -3   6   4     1809.31     1690.88     39.49 o 
  -2   6   4     6064.00     6442.06     81.84 o 
  -1   6   4      444.33      435.21     13.33 o 
   0   6   4      529.45      625.71     20.48 o 
   1   6   4       93.55       98.39      8.54 o 
   2   6   4       33.57       27.64      9.29 o 
   3   6   4       32.21       31.92      7.84 o 
   4   6   4       10.50        8.78      7.46 o 
   5   6   4       44.77       49.43     20.10 o 
   6   6   4       12.89       -3.75     16.99 o 
  -8   7   4       26.86       24.46     13.87 o 
  -7   7   4       12.76       12.26     10.09 o 
  -6   7   4       69.63       66.75     10.23 o 
  -5   7   4       13.51        8.23      5.07 o 
  -4   7   4        0.27        1.44      4.34 o 
  -3   7   4       71.63       72.99      6.75 o 
  -2   7   4      355.52      342.38     11.93 o 
  -1   7   4      773.05      744.18     20.13 o 
   0   7   4      183.11      248.52     12.57 o 
   1   7   4       12.86       10.00      3.77 o 
   2   7   4       35.69       40.42      7.48 o 
   3   7   4       20.67       38.68      8.86 o 
   4   7   4       27.99       16.09      8.32 o 
   5   7   4       17.52       23.58     11.34 o 
   6   7   4        1.97        7.45     20.79 o 
  -8   8   4       38.34       63.62     16.65 o 
  -7   8   4       61.55       77.80     12.29 o 
  -6   8   4      214.15      249.04     24.10 o 
  -5   8   4      165.86      161.40     17.78 o 
  -4   8   4        0.89        3.55      4.35 o 
  -3   8   4        0.35        2.95      3.64 o 
  -2   8   4       68.93       80.67      5.40 o 
  -1   8   4      295.74      321.57     12.46 o 
   0   8   4      402.90      398.78     13.96 o 
   1   8   4       18.17       22.93      5.96 o 
   2   8   4      251.39      249.67     17.83 o 
   3   8   4       82.11       81.13     15.55 o 
   4   8   4       16.72       12.39     10.04 o 
   5   8   4       23.71       46.41     13.77 o 
   6   8   4       26.62       38.60     16.02 o 
  -8   9   4        4.00       16.58     14.39 o 
  -7   9   4       21.42       22.44      9.08 o 
  -6   9   4       78.24       77.52     10.79 o 
  -5   9   4      585.53      583.83     21.43 o 
  -4   9   4      309.19      308.49     16.34 o 
  -3   9   4      165.35      153.03      9.75 o 
  -2   9   4        0.57       -0.10      2.72 o 
  -1   9   4      608.31      552.38     19.11 o 
   0   9   4      194.32      214.03     11.09 o 
   1   9   4        2.08        1.75      3.93 o 
   2   9   4       41.51       34.49      9.94 o 
   3   9   4      227.27      228.37     17.47 o 
   4   9   4        3.21        7.60      8.19 o 
   5   9   4        7.16       -4.09     10.95 o 
   6   9   4        1.50       -8.64     13.52 o 
  -8  10   4        0.49       14.92     13.80 o 
  -7  10   4      143.92      143.09     17.93 o 
  -6  10   4       50.62       47.87     10.52 o 
  -5  10   4        4.12        9.06      5.44 o 
  -4  10   4       39.03       44.54      7.70 o 
  -3  10   4      568.11      581.18     17.84 o 
  -2  10   4      205.20      171.95      7.79 o 
  -1  10   4        0.01       -0.33      3.33 o 
   0  10   4      368.64      335.14     14.03 o 
   1  10   4      400.72      383.79     19.11 o 
   2  10   4        4.12        2.11      5.63 o 
   3  10   4       16.27       23.88      8.31 o 
   4  10   4        3.48       -2.53      7.96 o 
   5  10   4        0.83       10.21     10.24 o 
   6  10   4        0.99       -0.88     18.08 o 
  -8  11   4        6.06       30.08     13.28 o 
  -7  11   4       14.96        2.06      8.86 o 
  -6  11   4       56.34       48.85      9.98 o 
  -5  11   4       63.66       65.24      9.48 o 
  -4  11   4      230.40      227.89     12.94 o 
  -3  11   4       58.90       53.16      6.69 o 
  -2  11   4       11.94       16.61      6.58 o 
  -1  11   4       82.31       64.94      6.79 o 
   0  11   4       39.39       49.64      6.53 o 
   1  11   4        1.87        0.59      4.94 o 
   2  11   4       86.73       65.04      9.56 o 
   3  11   4       22.82       38.49      9.55 o 
   4  11   4       14.85       25.62      9.95 o 
   5  11   4        0.14       -0.07      9.99 o 
  -8  12   4       29.30       42.03     14.45 o 
  -7  12   4       15.83       21.88     10.85 o 
  -6  12   4       32.14       27.81      9.04 o 
  -5  12   4        0.23        1.28      6.34 o 
  -4  12   4        1.53        6.18      7.36 o 
  -3  12   4      384.07      388.47     15.54 o 
  -2  12   4       22.62       23.58      6.24 o 
  -1  12   4        7.07        8.96      4.82 o 
   0  12   4       67.26       50.18      7.32 o 
   1  12   4      211.99      241.88     16.55 o 
   2  12   4       38.69       40.05      8.85 o 
   3  12   4       13.40       23.35      8.65 o 
   4  12   4        0.38       -0.42      8.65 o 
   5  12   4       58.49       55.83     19.48 o 
  -8  13   4       18.31       11.35     13.63 o 
  -7  13   4        6.76       28.49     11.96 o 
  -6  13   4       27.05       15.54      8.37 o 
  -5  13   4      219.67      236.27     18.73 o 
  -4  13   4        8.67        6.78      5.31 o 
  -3  13   4        0.19       -1.36      4.86 o 
  -2  13   4       22.02       19.49      5.84 o 
  -1  13   4      436.99      455.00     25.59 o 
   0  13   4      244.07      204.74     13.39 o 
   1  13   4        0.37       -2.15      5.75 o 
   2  13   4       33.85       34.99      8.90 o 
   3  13   4       33.97       42.71     11.02 o 
   4  13   4        0.03        0.82      8.71 o 
   5  13   4        8.70       22.01     11.90 o 
  -8  14   4        7.20       13.79     13.75 o 
  -7  14   4       30.22       49.21     13.05 o 
  -6  14   4        6.18       -2.67      8.07 o 
  -5  14   4       71.16       72.15     12.91 o 
  -4  14   4       79.61       80.04      9.89 o 
  -3  14   4       63.18       50.16      8.19 o 
  -2  14   4        0.32       -0.47      5.31 o 
  -1  14   4       62.69       61.61      7.66 o 
   0  14   4      207.59      244.87     14.56 o 
   1  14   4      304.62      316.05     27.71 o 
   2  14   4       45.47       65.94     10.58 o 
   3  14   4       20.60       19.02      8.90 o 
   4  14   4        1.62       15.26      9.76 o 
   5  14   4        6.16        6.02     11.74 o 
  -8  15   4        0.97       12.86     15.87 o 
  -7  15   4       30.28       31.77     12.78 o 
  -6  15   4        6.78        6.58      9.16 o 
  -5  15   4      233.85      240.46     18.14 o 
  -4  15   4      279.55      283.05     18.46 o 
  -3  15   4        0.26        4.69      5.86 o 
  -2  15   4      302.34      294.32     17.81 o 
  -1  15   4      779.24      779.90     21.55 o 
   0  15   4        8.80        2.86      5.37 o 
   1  15   4      220.99      204.38     20.67 o 
   2  15   4       11.50        1.56      6.60 o 
   3  15   4        1.31        2.68      8.37 o 
   4  15   4       18.57       37.12     12.03 o 
   5  15   4        3.30        1.10     14.27 o 
  -7  16   4       14.37       13.67     12.41 o 
  -6  16   4      149.19      171.84     17.57 o 
  -5  16   4      336.55      359.81     22.94 o 
  -4  16   4      113.64      116.79     21.12 o 
  -3  16   4     2205.87     2140.56     55.74 o 
  -2  16   4       23.19       37.43      7.95 o 
  -1  16   4      845.84      788.46     26.02 o 
   0  16   4      177.85      169.40     16.69 o 
   1  16   4        0.31       -7.36      5.97 o 
   2  16   4       46.76       75.67     11.66 o 
   3  16   4       34.23       37.85     10.89 o 
   4  16   4       22.86       21.42     11.17 o 
   5  16   4       26.74       28.80     16.04 o 
  -7  17   4      100.00      118.26     18.77 o 
  -6  17   4       14.92       29.29     11.83 o 
  -5  17   4      252.48      274.54     24.85 o 
  -4  17   4       28.84       31.54     10.75 o 
  -3  17   4      116.51      121.75     12.84 o 
  -2  17   4        4.74        1.09      7.68 o 
  -1  17   4       73.01       80.45     10.59 o 
   0  17   4      181.18      189.84     15.19 o 
   1  17   4      800.29      722.15     28.16 o 
   2  17   4      286.88      284.57     21.73 o 
   3  17   4      453.45      510.48     29.13 o 
   4  17   4       32.31       35.70     12.86 o 
  -7  18   4       31.45       38.60     14.98 o 
  -6  18   4        0.86       15.22     14.06 o 
  -5  18   4      107.99      107.71     16.87 o 
  -4  18   4      177.81      184.05     19.58 o 
  -3  18   4       64.35       66.59     10.21 o 
  -2  18   4     1432.85     1356.95     37.58 o 
  -1  18   4      162.96      149.04     14.21 o 
   0  18   4      822.29      840.67     28.06 o 
   1  18   4       90.57       77.29     12.11 o 
   2  18   4       47.62       29.57      9.53 o 
   3  18   4       12.39       12.07      9.45 o 
   4  18   4        0.15       11.46     11.58 o 
  -7  19   4        7.40       34.73     21.72 o 
  -6  19   4       40.64       59.24     26.21 o 
  -5  19   4      129.26      123.57     30.21 o 
  -4  19   4       94.83      110.85     17.12 o 
  -3  19   4       69.26       63.60     11.14 o 
  -2  19   4       38.35       39.70      9.30 o 
  -1  19   4        1.70        6.56      7.38 o 
   0  19   4       52.80       46.28      9.53 o 
   1  19   4       11.08       28.18      8.98 o 
   2  19   4       26.53       36.55      9.79 o 
   3  19   4        7.66        7.19     10.15 o 
   4  19   4        1.21       10.23     14.37 o 
  -6  20   4        0.75        3.99     12.77 o 
  -5  20   4        0.52       22.58     11.33 o 
  -4  20   4       29.04       29.06     11.38 o 
  -3  20   4       66.27       36.59      9.85 o 
  -2  20   4        3.15        4.78      7.66 o 
  -1  20   4      169.95      166.20     25.94 o 
   0  20   4        0.07       10.11      8.81 o 
   1  20   4       52.39       76.58     11.83 o 
   2  20   4       33.62       44.51     10.65 o 
   3  20   4       20.89       19.89     10.79 o 
   4  20   4       17.04       30.47     21.76 o 
  -6  21   4        0.00       -2.03     13.12 o 
  -5  21   4       40.19       34.34     13.83 o 
  -4  21   4       40.79       34.83     22.11 o 
  -3  21   4       25.50       20.23     11.11 o 
  -2  21   4        1.86       -2.39      7.70 o 
  -1  21   4        0.03        3.34      8.67 o 
   0  21   4       59.06       66.33     13.14 o 
   1  21   4       46.20       71.44     18.94 o 
   2  21   4       15.01        1.25      8.81 o 
   3  21   4        5.93        1.38     11.11 o 
  -6  22   4        5.05       12.68     15.71 o 
  -5  22   4       29.95       22.33     14.43 o 
  -4  22   4       44.61       34.28     13.86 o 
  -3  22   4       54.15       68.03     28.86 o 
  -2  22   4        0.89        5.43      8.73 o 
  -1  22   4       10.12        3.66      9.22 o 
   0  22   4      128.76      144.63     17.80 o 
   1  22   4       24.86       17.89     10.66 o 
   2  22   4        4.36        7.39      9.74 o 
   3  22   4       23.11       18.45     14.79 o 
  -5  23   4        1.97        2.20     14.22 o 
  -4  23   4       22.80       32.26     13.64 o 
  -3  23   4        1.23        2.10     10.71 o 
  -2  23   4       30.28       27.16     10.49 o 
  -1  23   4       17.20       14.92     11.74 o 
   0  23   4        3.66       12.30     11.56 o 
   1  23   4        4.35       10.07     11.81 o 
   2  23   4        2.83        8.51     11.05 o 
   3  23   4        0.20       -4.76     19.06 o 
  -5  24   4       14.45        8.67     15.90 o 
  -4  24   4        0.06       -2.36     12.18 o 
  -3  24   4        0.45        3.46     12.01 o 
  -2  24   4        8.57       13.22     10.74 o 
  -1  24   4       18.95       31.77     13.15 o 
   0  24   4        8.31       11.67     11.67 o 
   1  24   4        2.28        4.92     12.17 o 
   2  24   4        8.68        8.01     11.32 o 
  -4  25   4        0.45        2.62     15.21 o 
  -3  25   4        4.23        2.89     13.10 o 
  -2  25   4       35.25       56.99     18.13 o 
  -1  25   4       18.59       20.46     12.41 o 
   0  25   4        0.00        7.21     11.36 o 
   1  25   4        1.69        5.99     13.18 o 
   2  25   4       42.68       64.68     17.26 o 
  -4  26   4        3.42       -9.91     24.85 o 
  -3  26   4        1.76       -7.90     13.13 o 
  -2  26   4        2.37        5.60     15.17 o 
  -1  26   4        2.98        0.13     12.58 o 
   0  26   4        9.64       11.53     12.43 o 
   1  26   4        0.93       -4.58     12.28 o 
  -3  27   4        8.12       12.68     14.01 o 
  -2  27   4       13.79       16.60     18.05 o 
  -1  27   4       12.19       28.24     15.52 o 
   0  27   4        0.45        8.86     12.27 o 
  -2  28   4        0.82       25.62     29.44 o 
  -1  28   4       26.26       36.66     20.29 o 
  -9   0   5        5.58       35.35     29.49 o 
  -7   0   5       69.33       88.63     20.08 o 
  -5   0   5      121.17      117.75     15.61 o 
  -3   0   5       14.10       17.40      5.10 o 
  -1   0   5       41.87       37.44      6.93 o 
   1   0   5      606.36      621.51     22.89 o 
   3   0   5       51.89       43.81     17.00 o 
   5   0   5       31.52       39.26     21.71 o 
  -9   1   5        1.60       45.01     21.06 o 
  -8   1   5        0.54       12.99     24.37 o 
  -7   1   5       14.52        7.68      7.78 o 
  -6   1   5       10.17       11.89      7.13 o 
  -5   1   5       21.51       22.05      5.47 o 
  -4   1   5       98.56       97.04      8.40 o 
  -3   1   5        2.78        4.38      4.13 o 
  -2   1   5        1.72        2.18      3.17 o 
  -1   1   5        9.37        6.12      3.75 o 
   0   1   5      361.05      377.19     12.32 o 
   1   1   5        9.93       13.31      4.13 o 
   2   1   5        0.43        5.02      4.32 o 
   3   1   5       46.55       36.45     11.49 o 
   4   1   5       29.44       30.39     22.37 o 
   5   1   5       43.17       26.35     13.57 o 
  -9   2   5        2.27       25.33     19.42 o 
  -8   2   5       19.89       21.89     12.18 o 
  -7   2   5        0.18        3.29      8.90 o 
  -6   2   5       35.14       29.01      7.91 o 
  -5   2   5        8.23       10.84      5.08 o 
  -4   2   5      307.34      321.54     13.80 o 
  -3   2   5      182.77      194.20     11.41 o 
  -2   2   5     1083.72     1142.29     23.31 o 
  -1   2   5      383.95      376.24     15.41 o 
   0   2   5       31.56       38.61      4.75 o 
   1   2   5        0.10       -1.13      3.41 o 
   2   2   5      207.73      217.76     16.68 o 
   3   2   5       43.71       54.30     11.46 o 
   4   2   5       68.51       69.07     13.87 o 
   5   2   5        9.09      -11.23     18.05 o 
  -9   3   5        0.19       14.59     26.48 o 
  -8   3   5       57.46       35.14     16.57 o 
  -7   3   5        5.68        2.19      8.71 o 
  -6   3   5       76.40       88.30     12.19 o 
  -5   3   5      363.22      372.85     16.43 o 
  -4   3   5        0.02       -0.35      3.52 o 
  -3   3   5      388.00      405.78     12.00 o 
  -2   3   5       17.34       27.74      4.22 o 
  -1   3   5       87.52       89.80      6.46 o 
   0   3   5       22.16       34.02      5.13 o 
   1   3   5       53.36       47.09      6.30 o 
   2   3   5       14.64       11.45      5.57 o 
   3   3   5       74.19       84.49     12.78 o 
   4   3   5        0.17        2.15      9.67 o 
   5   3   5       35.86       42.63     17.66 o 
  -8   4   5       13.10       22.84     12.55 o 
  -7   4   5        3.79        3.25     12.38 o 
  -6   4   5      123.11      118.71     14.60 o 
  -5   4   5        4.72       -1.38      4.95 o 
  -4   4   5      483.98      484.76     17.37 o 
  -3   4   5       42.83       48.36      4.99 o 
  -2   4   5        0.10        4.34      3.08 o 
  -1   4   5       66.10       93.92      6.41 o 
   0   4   5        7.45        6.21      4.03 o 
   1   4   5      138.13      130.74      9.62 o 
   2   4   5       12.21       14.75      6.46 o 
   3   4   5        8.12       14.67      7.65 o 
   4   4   5        8.99        5.75     10.29 o 
   5   4   5       36.18       35.41     21.56 o 
  -9   5   5        0.21       10.93     29.89 o 
  -8   5   5        6.83       17.40     12.17 o 
  -7   5   5       23.35       20.77     11.42 o 
  -6   5   5       14.20       20.38      6.42 o 
  -5   5   5        9.92       10.79      5.16 o 
  -4   5   5       14.84       19.19      4.99 o 
  -3   5   5      142.39      141.53      9.48 o 
  -2   5   5      625.03      654.88     15.16 o 
  -1   5   5      115.64      104.18     10.35 o 
   0   5   5      519.40      534.66     16.40 o 
   1   5   5       38.08       34.05      5.85 o 
   2   5   5      174.59      149.01     30.25 o 
   3   5   5      189.28      182.96     25.46 o 
   4   5   5      198.64      241.49     27.07 o 
   5   5   5       64.91       37.60     15.19 o 
  -9   6   5        2.36      -32.75     26.88 o 
  -8   6   5        0.07       -0.76     12.36 o 
  -7   6   5       18.93       13.60     10.12 o 
  -6   6   5       25.05       10.55      7.33 o 
  -5   6   5       30.93       20.25      5.88 o 
  -4   6   5        1.22        1.80      4.83 o 
  -3   6   5       41.95       37.19      5.32 o 
  -2   6   5      191.39      183.33      9.61 o 
  -1   6   5        7.49        4.64      4.04 o 
   0   6   5       76.55       82.82      7.87 o 
   1   6   5      165.47      178.97     13.09 o 
   2   6   5       37.59       29.00      7.73 o 
   3   6   5       39.07       60.45     10.61 o 
   4   6   5       50.28       36.58     12.66 o 
   5   6   5        2.83       12.58     13.38 o 
  -8   7   5       44.63       33.71     13.89 o 
  -7   7   5       76.57      113.46     16.92 o 
  -6   7   5       56.56       47.55      8.18 o 
  -5   7   5       42.30       50.49      9.32 o 
  -4   7   5      116.17      110.17     13.77 o 
  -3   7   5      142.58      150.36     10.60 o 
  -2   7   5      100.61       99.56      7.90 o 
  -1   7   5        8.56        1.92      3.90 o 
   0   7   5       82.20       92.30      9.33 o 
   1   7   5      100.37       95.31     16.48 o 
   2   7   5       63.05       54.98      9.31 o 
   3   7   5       19.33       13.31      8.11 o 
   4   7   5       25.56       23.44      9.90 o 
   5   7   5        3.26       10.15     13.77 o 
  -8   8   5        7.90       25.01     13.66 o 
  -7   8   5       20.25       24.33      9.46 o 
  -6   8   5       75.08       72.85      9.22 o 
  -5   8   5      312.38      299.72     18.09 o 
  -4   8   5        0.11       -0.60      4.14 o 
  -3   8   5       29.19       31.19      7.00 o 
  -2   8   5       96.04       90.83      8.59 o 
  -1   8   5      385.69      391.57     23.96 o 
   0   8   5       38.31       40.20      6.38 o 
   1   8   5       51.08       56.16     16.83 o 
   2   8   5       39.28       36.48      8.70 o 
   3   8   5        5.29       17.70      8.61 o 
   4   8   5        3.78      -12.09      8.24 o 
   5   8   5       84.97       68.04     17.10 o 
  -8   9   5        5.44        1.96     11.77 o 
  -7   9   5        3.66        3.32      8.14 o 
  -6   9   5        2.29       -9.22      6.15 o 
  -5   9   5       21.53       29.44      6.53 o 
  -4   9   5        3.87       -3.02      4.41 o 
  -3   9   5      124.85      140.20     11.65 o 
  -2   9   5       41.56       54.03      6.50 o 
  -1   9   5       15.61       29.33      5.59 o 
   0   9   5       58.77       61.33      7.04 o 
   1   9   5        1.42        7.17      5.87 o 
   2   9   5       19.32       15.76      7.37 o 
   3   9   5        0.05       -2.16      7.50 o 
   4   9   5       66.18       78.38     13.80 o 
   5   9   5       20.26       17.36     13.39 o 
  -8  10   5       48.14       46.17     15.64 o 
  -7  10   5       17.00        7.26     11.83 o 
  -6  10   5       24.87       29.12      8.76 o 
  -5  10   5      100.00      102.43      9.97 o 
  -4  10   5       44.26       35.68      7.97 o 
  -3  10   5       11.90       10.49      5.70 o 
  -2  10   5       17.47       16.88      6.07 o 
  -1  10   5      266.55      254.61     22.07 o 
   0  10   5      150.97      152.52     10.70 o 
   1  10   5        3.83        1.77      5.69 o 
   2  10   5      154.60      150.36     15.47 o 
   3  10   5       93.82      105.93     13.55 o 
   4  10   5        0.58       -1.66      9.27 o 
   5  10   5       27.22       40.92     16.54 o 
  -8  11   5        2.31       13.00     15.74 o 
  -7  11   5      110.79      138.47     16.20 o 
  -6  11   5       10.05        9.50      7.64 o 
  -5  11   5        2.91       -1.86      5.77 o 
  -4  11   5       44.02       44.54      9.62 o 
  -3  11   5       91.47      100.31     13.40 o 
  -2  11   5       63.13       58.86      8.38 o 
  -1  11   5      257.37      263.71     13.43 o 
   0  11   5       12.96        6.95      4.54 o 
   1  11   5       99.29      100.66     11.90 o 
   2  11   5       86.01       88.31     13.19 o 
   3  11   5      139.17      145.11     15.22 o 
   4  11   5       14.45       20.96     10.85 o 
   5  11   5       48.50       33.47     20.42 o 
  -8  12   5       20.06       27.67     16.66 o 
  -7  12   5       62.29       70.80     12.79 o 
  -6  12   5       78.48       77.57     11.73 o 
  -5  12   5       42.03       37.52     14.47 o 
  -4  12   5       28.62       31.78      9.35 o 
  -3  12   5       21.04       20.61      6.67 o 
  -2  12   5       57.92       77.27     15.17 o 
  -1  12   5       19.05       21.90      6.06 o 
   0  12   5       34.22       23.91      6.05 o 
   1  12   5       37.21       25.78      7.58 o 
   2  12   5        4.01        4.95      6.92 o 
   3  12   5        2.99       25.44     27.10 o 
   4  12   5        0.84        1.08      9.43 o 
   5  12   5        4.07       -6.38     17.30 o 
  -8  13   5        4.42        2.03     13.29 o 
  -7  13   5      107.23      118.43     15.63 o 
  -6  13   5       15.32       20.33      8.90 o 
  -5  13   5        0.32        0.60      6.57 o 
  -4  13   5       76.17       61.01      9.68 o 
  -3  13   5      522.73      460.96     31.35 o 
  -2  13   5       33.29       42.20     15.61 o 
  -1  13   5       63.94       65.21      7.85 o 
   0  13   5       91.33      119.92     12.01 o 
   1  13   5      174.12      175.80     15.26 o 
   2  13   5        1.07       -1.02      6.92 o 
   3  13   5       58.05       47.97     11.25 o 
   4  13   5        2.89        9.83     10.50 o 
  -8  14   5        8.35        1.35     14.36 o 
  -7  14   5       22.47       29.40     11.50 o 
  -6  14   5       42.23       30.69     13.27 o 
  -5  14   5      323.48      354.94     25.93 o 
  -4  14   5       83.97       86.34     11.20 o 
  -3  14   5       36.28       24.61     13.23 o 
  -2  14   5      181.45      189.87     15.17 o 
  -1  14   5        6.07        9.29      4.97 o 
   0  14   5        5.19        4.42      7.30 o 
   1  14   5       98.00       97.80     12.20 o 
   2  14   5       55.95       56.14     11.00 o 
   3  14   5       15.15       29.80     10.53 o 
   4  14   5        0.00       -7.89     10.35 o 
  -7  15   5       72.29       70.56     17.05 o 
  -6  15   5       45.35       41.50     15.66 o 
  -5  15   5      149.97      143.42     20.25 o 
  -4  15   5      208.19      214.27     16.81 o 
  -3  15   5      207.74      179.04     25.37 o 
  -2  15   5       70.82       75.18     15.20 o 
  -1  15   5       63.42       51.85      9.24 o 
   0  15   5        4.75        1.64      6.36 o 
   1  15   5       39.71       22.38      8.24 o 
   2  15   5        3.56       -0.96      7.31 o 
   3  15   5       26.94       30.73     10.59 o 
   4  15   5       12.92       14.78     12.30 o 
  -7  16   5       20.28       12.03     14.27 o 
  -6  16   5        7.14       -0.25     10.29 o 
  -5  16   5       59.47       61.75     12.94 o 
  -4  16   5      102.01       92.96     13.79 o 
  -3  16   5       99.80      106.18     15.30 o 
  -2  16   5      111.52      108.26     12.67 o 
  -1  16   5      577.29      540.83     30.92 o 
   0  16   5        7.86        4.22      6.82 o 
   1  16   5       76.40       54.47     11.23 o 
   2  16   5        6.62        7.09      8.51 o 
   3  16   5        0.29        2.78      9.69 o 
   4  16   5        4.93       15.18     13.33 o 
  -7  17   5       18.02       24.07     15.64 o 
  -6  17   5       33.62       31.26     12.90 o 
  -5  17   5       15.84       18.58     12.18 o 
  -4  17   5        2.27       -1.92      7.05 o 
  -3  17   5      108.20      120.31     13.66 o 
  -2  17   5       43.65       32.05     10.95 o 
  -1  17   5        0.78       -4.21      8.64 o 
   0  17   5      317.34      304.58     20.01 o 
   1  17   5       12.41       13.06      7.56 o 
   2  17   5       49.75       57.39     11.60 o 
   3  17   5        7.56       17.50     10.75 o 
   4  17   5        1.26        0.50     11.86 o 
  -7  18   5        0.99      -11.34     18.30 o 
  -6  18   5       13.13        4.27     13.55 o 
  -5  18   5        6.00        8.42     10.31 o 
  -4  18   5        2.53       -2.68      8.96 o 
  -3  18   5        1.03        5.88      6.83 o 
  -2  18   5      205.41      231.53     22.77 o 
  -1  18   5        5.41       10.52      8.94 o 
   0  18   5       63.67       75.27     14.43 o 
   1  18   5       11.97        8.03      8.71 o 
   2  18   5        1.97       11.02      9.17 o 
   3  18   5       76.80       55.14     13.25 o 
  -7  19   5       17.62       30.14     26.48 o 
  -6  19   5       47.51       24.87     15.69 o 
  -5  19   5       23.52       25.72     12.45 o 
  -4  19   5       75.18       45.98     12.80 o 
  -3  19   5        3.85        2.64      7.59 o 
  -2  19   5        1.21       -1.43      8.35 o 
  -1  19   5      204.13      205.31     20.58 o 
   0  19   5        0.09       13.70     10.04 o 
   1  19   5       46.91       49.51     11.24 o 
   2  19   5        0.70        1.05      9.27 o 
   3  19   5       49.01       71.79     15.00 o 
  -6  20   5       25.54       38.63     17.02 o 
  -5  20   5       56.80       55.62     15.18 o 
  -4  20   5       46.30       44.34     13.64 o 
  -3  20   5       53.50       46.18     10.75 o 
  -2  20   5        8.04        7.85      8.46 o 
  -1  20   5       13.02       16.71      8.94 o 
   0  20   5        4.98       13.37      9.99 o 
   1  20   5       66.76       87.02     14.24 o 
   2  20   5       63.49       66.60     15.64 o 
   3  20   5        1.45      -12.02     11.00 o 
  -6  21   5        6.48       26.66     27.80 o 
  -5  21   5       23.94       33.15     14.66 o 
  -4  21   5       20.71       10.06     12.10 o 
  -3  21   5      146.89      154.98     18.97 o 
  -2  21   5        1.79        4.68     13.09 o 
  -1  21   5       70.39       84.44     15.11 o 
   0  21   5       66.46       49.89     12.88 o 
   1  21   5        4.55        9.61     11.75 o 
   2  21   5        1.88        1.53     10.78 o 
   3  21   5        4.09        7.87     16.23 o 
  -5  22   5        0.02       18.99     15.07 o 
  -4  22   5        7.07       12.18     12.40 o 
  -3  22   5       55.01       45.12     12.62 o 
  -2  22   5       20.18       10.74     10.90 o 
  -1  22   5        5.09        1.14     10.10 o 
   0  22   5        6.66        8.03     10.57 o 
   1  22   5       41.12       70.56     15.38 o 
   2  22   5       10.14       14.67     11.32 o 
  -5  23   5       31.72       13.54     14.97 o 
  -4  23   5       48.52       49.75     20.28 o 
  -3  23   5        0.12        3.27     11.76 o 
  -2  23   5       27.39       28.13     12.68 o 
  -1  23   5        3.11        0.97     10.12 o 
   0  23   5       14.70       27.67     14.29 o 
   1  23   5       14.29       28.68     13.62 o 
   2  23   5        1.03        1.82     15.69 o 
  -5  24   5        4.55       10.01     24.49 o 
  -4  24   5        4.43       -1.51     14.44 o 
  -3  24   5        0.16       17.97     13.96 o 
  -2  24   5       39.37       52.44     14.86 o 
  -1  24   5        6.46        8.72     15.55 o 
   0  24   5        6.49       13.92     13.19 o 
   1  24   5        1.62        5.87     13.47 o 
  -4  25   5        0.86        6.99     16.15 o 
  -3  25   5        7.65       24.44     14.83 o 
  -2  25   5        0.49        6.21     13.77 o 
  -1  25   5       55.34       67.64     16.88 o 
   0  25   5       41.88       53.54     16.13 o 
   1  25   5        6.48       12.29     23.12 o 
  -3  26   5       15.79       35.55     33.95 o 
  -2  26   5       42.45       63.56     17.37 o 
  -1  26   5        5.43       18.95     13.96 o 
   0  26   5        8.07        1.38     18.78 o 
  -8   0   6        9.43        1.96     13.27 o 
  -6   0   6      144.42      106.12     17.07 o 
  -4   0   6       77.62       83.06     10.06 o 
  -2   0   6     1041.84     1092.01     60.57 o 
   0   0   6      305.92      332.96     18.80 o 
   2   0   6      928.79     1113.22     98.79 o 
   4   0   6      746.51      825.15     83.29 o 
  -9   1   6        1.10       30.34     17.78 o 
  -8   1   6       15.14        9.90     10.40 o 
  -7   1   6       19.21       10.65      8.07 o 
  -6   1   6       33.73       30.13      8.00 o 
  -5   1   6       17.35        5.88      5.43 o 
  -4   1   6        1.50       -2.17      4.13 o 
  -3   1   6      164.70      167.95     10.77 o 
  -2   1   6        9.83       11.44      4.16 o 
  -1   1   6      254.17      250.23     11.39 o 
   0   1   6      266.66      300.68     14.56 o 
   1   1   6       18.93       21.73      5.73 o 
   2   1   6      318.58      339.38     24.75 o 
   3   1   6       13.41        1.60     12.61 o 
   4   1   6       17.75       26.33     26.68 o 
   5   1   6        8.95       14.10     18.00 o 
  -9   2   6        7.56       27.00     17.66 o 
  -8   2   6        8.28       25.74     12.85 o 
  -7   2   6        3.74        0.87      7.35 o 
  -6   2   6        7.70       13.70      7.50 o 
  -5   2   6       24.91       30.49      7.12 o 
  -4   2   6        5.44        9.68      4.58 o 
  -3   2   6        9.89       10.55      4.14 o 
  -2   2   6       20.11       23.07      4.84 o 
  -1   2   6        9.04        8.41      4.83 o 
   0   2   6       31.53       44.11      6.80 o 
   1   2   6      134.04      140.45     12.13 o 
   2   2   6       22.40       31.78      9.99 o 
   3   2   6       79.49      105.75     19.98 o 
   4   2   6        4.77       30.89     15.39 o 
   5   2   6        0.03       28.03     27.63 o 
  -9   3   6        0.28       21.51     23.07 o 
  -8   3   6        0.95       17.73     12.35 o 
  -7   3   6        5.03        4.03      8.41 o 
  -6   3   6        2.35       -1.61      6.09 o 
  -5   3   6        0.00        0.18      4.73 o 
  -4   3   6      142.28      153.34     10.50 o 
  -3   3   6      177.24      171.58      9.48 o 
  -2   3   6       15.83       12.30      4.48 o 
  -1   3   6       18.49       19.35      5.24 o 
   0   3   6     1380.33     1354.40     37.85 o 
   1   3   6      218.64      226.40     13.73 o 
   2   3   6      576.85      618.87     26.47 o 
   3   3   6      161.64      182.98     39.26 o 
   4   3   6       37.25       43.50     17.37 o 
  -9   4   6        2.40        8.73     22.16 o 
  -8   4   6        0.75        3.80     11.42 o 
  -7   4   6        0.89        6.10      7.66 o 
  -6   4   6        0.65       -0.45      6.81 o 
  -5   4   6       95.90      104.17      9.68 o 
  -4   4   6       23.82       25.57      5.48 o 
  -3   4   6        2.14        3.93      3.75 o 
  -2   4   6      334.16      340.65     16.88 o 
  -1   4   6      940.72      929.60     52.89 o 
   0   4   6       80.82      107.83     16.01 o 
   1   4   6     1079.22      991.02     26.22 o 
   2   4   6      122.92      129.83     13.53 o 
   3   4   6      246.24      234.24     29.61 o 
   4   4   6      149.88      139.74     25.37 o 
  -9   5   6        5.25       18.97     16.95 o 
  -8   5   6        0.12        9.61     13.73 o 
  -7   5   6        4.24       -1.45      7.47 o 
  -6   5   6       38.26       25.33      8.02 o 
  -5   5   6       89.62      110.62      9.94 o 
  -4   5   6       28.86       34.69      6.03 o 
  -3   5   6      177.78      192.12     12.15 o 
  -2   5   6      440.57      441.34     16.91 o 
  -1   5   6       28.10       26.25      5.91 o 
   0   5   6      128.45      117.83      9.95 o 
   1   5   6      102.34      122.89     16.20 o 
   2   5   6       24.18       36.86     10.28 o 
   3   5   6        6.38       10.44      8.36 o 
   4   5   6       16.35       13.93     16.84 o 
  -8   6   6        3.08       -3.68     15.22 o 
  -7   6   6       18.25       17.16     10.57 o 
  -6   6   6       66.44       52.82      8.38 o 
  -5   6   6       25.46       36.95      8.56 o 
  -4   6   6      406.71      434.98     16.39 o 
  -3   6   6      137.18      115.47     10.72 o 
  -2   6   6        0.66       -4.69      4.26 o 
  -1   6   6        0.03        4.99      4.51 o 
   0   6   6       70.48       64.01      7.69 o 
   1   6   6      129.85      132.76     14.16 o 
   2   6   6        9.02       10.92      9.76 o 
   3   6   6      350.14      329.32     24.70 o 
   4   6   6        1.71       -1.01     11.77 o 
  -8   7   6        0.68      -12.47     11.57 o 
  -7   7   6       13.29       21.25     11.31 o 
  -6   7   6        3.67       -0.32      6.92 o 
  -5   7   6       20.84       22.70      7.16 o 
  -4   7   6       91.16       82.51      8.55 o 
  -3   7   6       82.79       86.15      9.85 o 
  -2   7   6       61.95       71.35      7.64 o 
  -1   7   6       17.44       16.36      5.52 o 
   0   7   6        6.62        1.55      4.67 o 
   1   7   6       68.86       76.81     12.04 o 
   2   7   6        1.62       -0.18      6.94 o 
   3   7   6        0.82       -1.59      8.31 o 
   4   7   6        2.41        3.10     12.90 o 
  -8   8   6        1.26       10.72     13.31 o 
  -7   8   6       10.37        6.41     11.36 o 
  -6   8   6        7.84       -1.85      6.46 o 
  -5   8   6        1.42        3.91      6.57 o 
  -4   8   6       27.89       24.69     12.63 o 
  -3   8   6      135.12      134.03     22.71 o 
  -2   8   6      107.11      128.78     10.11 o 
  -1   8   6        4.41        3.00      7.09 o 
   0   8   6      122.65      121.45     11.82 o 
   1   8   6      272.96      259.74     19.38 o 
   2   8   6       10.57       14.51      8.40 o 
   3   8   6      191.07      208.56     23.13 o 
   4   8   6        2.15       13.01     13.67 o 
  -8   9   6        1.44       12.02     13.65 o 
  -7   9   6        4.15        1.37     11.54 o 
  -6   9   6       20.66       27.44      7.63 o 
  -5   9   6       51.41       43.70      8.99 o 
  -4   9   6        7.50        4.83      5.70 o 
  -3   9   6       93.85       95.36     10.64 o 
  -2   9   6       58.11       60.93     12.94 o 
  -1   9   6       59.90       43.40      6.71 o 
   0   9   6        0.01        7.12      5.05 o 
   1   9   6       93.23       89.52     19.93 o 
   2   9   6        1.67        2.31      7.68 o 
   3   9   6       28.90       34.11     12.35 o 
   4   9   6        0.77        1.28     13.12 o 
  -8  10   6       11.49       12.81     14.68 o 
  -7  10   6        0.03       11.70     12.13 o 
  -6  10   6        9.83       -0.03      7.41 o 
  -5  10   6       60.28       90.63     23.56 o 
  -4  10   6       29.50       27.83      7.39 o 
  -3  10   6        0.07        3.32      5.68 o 
  -2  10   6       72.00       71.36      9.65 o 
  -1  10   6      255.63      236.68     13.80 o 
   0  10   6        7.60        5.39      5.07 o 
   1  10   6        6.51        8.02      7.21 o 
   2  10   6       28.13       45.64     17.82 o 
   3  10   6       34.15       35.72     11.44 o 
   4  10   6        2.69       -0.15     11.13 o 
  -8  11   6        2.00       17.69     15.29 o 
  -7  11   6       26.26       26.12     12.42 o 
  -6  11   6        7.57       18.37     10.59 o 
  -5  11   6       16.25       16.10      8.31 o 
  -4  11   6       75.37       81.73     10.87 o 
  -3  11   6        8.27        9.52      6.61 o 
  -2  11   6      133.64      145.70     13.18 o 
  -1  11   6       69.70       65.29      7.86 o 
   0  11   6        2.87        3.94      5.94 o 
   1  11   6       32.94       44.25      9.21 o 
   2  11   6        0.93        6.09      7.84 o 
   3  11   6        1.12       19.67      9.90 o 
   4  11   6       11.69       22.16     12.24 o 
  -8  12   6        0.16       11.88     20.02 o 
  -7  12   6       16.81       14.88     16.97 o 
  -6  12   6        2.09       -0.22      9.92 o 
  -5  12   6        2.10        8.84      7.83 o 
  -4  12   6        0.02        1.79      6.53 o 
  -3  12   6       25.13       19.40      7.41 o 
  -2  12   6        6.53        2.71      5.74 o 
  -1  12   6       94.23      102.70      9.65 o 
   0  12   6        4.45        1.29      6.05 o 
   1  12   6       33.06       28.27      8.61 o 
   2  12   6       36.29       15.49     11.04 o 
   3  12   6        1.30       -0.23      9.49 o 
   4  12   6       50.48       38.54     14.01 o 
  -8  13   6        5.52       14.64     26.13 o 
  -7  13   6       18.48        8.55     20.41 o 
  -6  13   6       74.82       52.03     13.66 o 
  -5  13   6       79.63       63.52     11.44 o 
  -4  13   6       24.05        9.55      8.30 o 
  -3  13   6      143.34      165.46     20.47 o 
  -2  13   6       45.64       24.96      7.65 o 
  -1  13   6       92.27      102.19     11.92 o 
   0  13   6        1.79        3.69      6.71 o 
   1  13   6      304.30      278.91     19.74 o 
   2  13   6       35.73       29.69     10.28 o 
   3  13   6        2.70        8.68     10.40 o 
   4  13   6        7.00        8.55     12.69 o 
  -7  14   6       41.53       40.40     15.52 o 
  -6  14   6        6.54       -0.99     12.94 o 
  -5  14   6        0.52        0.94      8.21 o 
  -4  14   6       29.63       38.94      9.42 o 
  -3  14   6      184.07      168.58     15.20 o 
  -2  14   6       14.91       26.89      9.47 o 
  -1  14   6      106.40       73.77     12.28 o 
   0  14   6       13.40       15.77      7.49 o 
   1  14   6        8.42        2.35      7.32 o 
   2  14   6        3.29       -0.43      8.32 o 
   3  14   6        2.22        3.53      9.65 o 
  -7  15   6       29.24       45.28     20.05 o 
  -6  15   6        8.21        9.26      9.94 o 
  -5  15   6      124.24      113.33     24.76 o 
  -4  15   6       39.60       22.14      9.19 o 
  -3  15   6       11.86       19.95      8.34 o 
  -2  15   6        0.11        6.66      7.21 o 
  -1  15   6      124.02      123.99     19.64 o 
   0  15   6       11.50        0.70      7.22 o 
   1  15   6       32.18       26.27      9.24 o 
   2  15   6       40.76       42.66     12.46 o 
   3  15   6       29.41       35.83     14.37 o 
  -7  16   6        0.01        5.25     13.95 o 
  -6  16   6        3.38        3.63     11.40 o 
  -5  16   6       50.78       57.90     14.14 o 
  -4  16   6       20.12       17.95      8.89 o 
  -3  16   6       14.85        1.78      7.57 o 
  -2  16   6       10.11       12.41      7.48 o 
  -1  16   6        0.59       -4.26      8.80 o 
   0  16   6       55.85       52.66     13.11 o 
   1  16   6      106.91       87.88     13.56 o 
   2  16   6        9.61       15.90      9.89 o 
   3  16   6       43.52       54.88     14.07 o 
  -7  17   6        0.15      -13.05     13.44 o 
  -6  17   6       30.30       21.91     12.79 o 
  -5  17   6        2.16       -3.37      9.49 o 
  -4  17   6       17.78       19.44      9.44 o 
  -3  17   6        0.72        4.63      8.34 o 
  -2  17   6       43.13       14.85      8.29 o 
  -1  17   6        1.83        6.69      9.23 o 
   0  17   6       72.51       51.39     15.40 o 
   1  17   6       53.86       51.94     11.29 o 
   2  17   6        6.31       13.27     10.08 o 
   3  17   6       11.12        6.05     12.10 o 
  -7  18   6        0.66      -13.44     22.82 o 
  -6  18   6        2.65       -4.26     13.05 o 
  -5  18   6       16.58        9.90     11.91 o 
  -4  18   6      135.60       99.52     13.74 o 
  -3  18   6        2.22       -6.14      7.27 o 
  -2  18   6       95.17      121.45     15.24 o 
  -1  18   6       30.00       30.57     11.93 o 
   0  18   6        4.44       10.74     10.82 o 
   1  18   6        0.33        4.67      8.68 o 
   2  18   6        0.01       -0.31      9.92 o 
   3  18   6       15.00       34.79     18.98 o 
  -6  19   6        2.38        2.40     17.40 o 
  -5  19   6        1.26      -10.79     11.71 o 
  -4  19   6       21.00       14.89     10.04 o 
  -3  19   6        0.53        3.49      8.32 o 
  -2  19   6      106.77      122.12     17.98 o 
  -1  19   6       71.67       58.81     13.48 o 
   0  19   6        0.03       11.75     11.12 o 
   1  19   6       30.27       35.42     13.69 o 
   2  19   6        0.22       -1.92     10.09 o 
  -6  20   6        1.33       15.85     15.93 o 
  -5  20   6        9.15       31.31     30.57 o 
  -4  20   6       10.93       24.94     13.15 o 
  -3  20   6        2.10       12.29      9.20 o 
  -2  20   6       10.80       20.82     12.16 o 
  -1  20   6       47.73       53.50     15.80 o 
   0  20   6       29.96       52.44     14.68 o 
   1  20   6       46.07       62.67     15.92 o 
   2  20   6        5.61       15.63     11.87 o 
  -5  21   6        6.33       -7.16     13.49 o 
  -4  21   6        8.27       24.13     17.24 o 
  -3  21   6       44.16       48.59     12.44 o 
  -2  21   6        9.39       10.12     11.39 o 
  -1  21   6        4.53       18.87     11.97 o 
   0  21   6       11.51        0.30     18.11 o 
   1  21   6       52.59       83.22     25.35 o 
   2  21   6       73.20       90.45     22.44 o 
  -5  22   6        0.06      -10.30     14.39 o 
  -4  22   6        0.40      -16.79     11.21 o 
  -3  22   6       41.01       38.68     12.90 o 
  -2  22   6       66.81       78.60     16.20 o 
  -1  22   6       12.77       12.41     12.08 o 
   0  22   6       31.24       36.12     14.55 o 
   1  22   6       12.40       30.04     15.47 o 
  -5  23   6       14.35       20.96     33.15 o 
  -4  23   6        0.65        2.61     14.97 o 
  -3  23   6       16.99       43.03     13.58 o 
  -2  23   6       13.69       16.97     14.71 o 
  -1  23   6       62.76       86.68     17.80 o 
   0  23   6       21.34       24.99     14.58 o 
   1  23   6       15.62       39.77     26.08 o 
  -4  24   6       40.64       65.34     34.90 o 
  -3  24   6        5.32       17.17     15.27 o 
  -2  24   6        0.44       11.70     13.85 o 
  -1  24   6       10.54        8.09     13.11 o 
   0  24   6       46.57       80.13     22.36 o 
  -2  25   6       42.74      108.32     33.55 o 
  -1  25   6       32.68       27.23     26.88 o 
  -7   0   7        4.51       10.72     11.81 o 
  -5   0   7      149.59      121.93     21.31 o 
  -3   0   7     1170.97     1163.62     41.73 o 
  -1   0   7     2369.48     2428.37     76.24 o 
   1   0   7      699.50      795.01     76.85 o 
   3   0   7        0.02       -7.02     19.11 o 
  -8   1   7        1.33        2.19      9.30 o 
  -7   1   7       71.04       61.85     10.99 o 
  -6   1   7      203.79      201.75     16.15 o 
  -5   1   7      142.11      121.34     12.38 o 
  -4   1   7      106.61      120.58     10.41 o 
  -3   1   7       77.58       84.14      8.88 o 
  -2   1   7      994.67     1029.72     26.68 o 
  -1   1   7        0.20        8.33      7.40 o 
   0   1   7     1450.09     1522.70     40.57 o 
   1   1   7       53.48       72.69     18.63 o 
   2   1   7      110.38       78.22     49.34 o 
   3   1   7       57.08       21.42     16.20 o 
   4   1   7        4.02       20.51     29.34 o 
  -8   2   7       13.02       23.57     10.67 o 
  -7   2   7        9.06       13.76      8.80 o 
  -6   2   7       50.55       44.68     11.10 o 
  -5   2   7       19.95       29.93      7.95 o 
  -4   2   7     1429.90     1451.74     31.83 o 
  -3   2   7      419.96      462.44     30.50 o 
  -2   2   7     1091.32     1092.98     27.73 o 
  -1   2   7      458.61      445.90     29.24 o 
   0   2   7       68.06       94.86     20.85 o 
   1   2   7      127.79      125.87     13.37 o 
   2   2   7      303.00      285.58     24.36 o 
   3   2   7       21.21       25.25     16.47 o 
   4   2   7       67.45       68.25     25.00 o 
  -8   3   7       10.95        6.13     10.08 o 
  -7   3   7       21.44       29.59      9.61 o 
  -6   3   7        2.32        7.97      7.42 o 
  -5   3   7      104.22       87.48     11.07 o 
  -4   3   7       70.59       82.77      8.99 o 
  -3   3   7       13.61        4.53      6.13 o 
  -2   3   7      366.49      367.92     24.49 o 
  -1   3   7       11.54       16.67      5.81 o 
   0   3   7      467.14      476.93     23.85 o 
   1   3   7       93.87       99.62     12.04 o 
   2   3   7      177.65      225.79     62.53 o 
   3   3   7       19.48       24.92     27.38 o 
   4   3   7        1.03        8.77     17.69 o 
  -8   4   7       35.28       35.49     13.71 o 
  -7   4   7        0.14        5.84      8.62 o 
  -6   4   7      134.96      114.65     19.07 o 
  -5   4   7       10.77       17.35     12.62 o 
  -4   4   7       23.91       18.19     13.25 o 
  -3   4   7        8.64        9.03      6.45 o 
  -2   4   7      227.04      202.49     13.38 o 
  -1   4   7       18.71       19.74      6.08 o 
   0   4   7        0.21        5.51      5.67 o 
   1   4   7        5.78        1.48      8.35 o 
   2   4   7        5.04        5.40     10.06 o 
   3   4   7        6.07       24.11     17.28 o 
   4   4   7        8.71       19.19     18.24 o 
  -8   5   7        5.05       13.44     12.69 o 
  -7   5   7        0.66       13.16      9.41 o 
  -6   5   7      122.19      102.04     12.55 o 
  -5   5   7       27.88       18.82      7.48 o 
  -4   5   7       58.72       67.63      9.59 o 
  -3   5   7        0.40       -0.89      5.21 o 
  -2   5   7       81.88       90.95      9.50 o 
  -1   5   7       43.26       34.45     10.09 o 
   0   5   7        0.00       -4.19      5.28 o 
   1   5   7       13.28        3.02      6.99 o 
   2   5   7       85.06       96.62     22.52 o 
   3   5   7        9.68       22.73     16.41 o 
   4   5   7        7.18        3.26     26.23 o 
  -8   6   7        0.00       -5.15     11.46 o 
  -7   6   7       24.34       18.24      9.54 o 
  -6   6   7       24.73       17.50     10.34 o 
  -5   6   7        7.03        5.27      7.02 o 
  -4   6   7       19.38       14.04      6.96 o 
  -3   6   7       98.24      113.20     12.13 o 
  -2   6   7        4.08        2.11      5.14 o 
  -1   6   7        4.82       -2.45      4.99 o 
   0   6   7        4.69        7.51      6.13 o 
   1   6   7        1.18       -2.62      6.81 o 
   2   6   7        0.41        6.78     10.23 o 
   3   6   7        3.69       15.97     15.82 o 
  -8   7   7       30.83       26.01     13.56 o 
  -7   7   7       24.83       19.68      9.66 o 
  -6   7   7        3.35       -4.14      9.46 o 
  -5   7   7        4.80       13.22      7.31 o 
  -4   7   7       65.21       51.09     11.19 o 
  -3   7   7        0.03        8.91     11.15 o 
  -2   7   7       13.48       27.04      7.48 o 
  -1   7   7       23.45       14.91      6.03 o 
   0   7   7       68.17       60.76      8.76 o 
   1   7   7        0.78       -2.31      7.47 o 
   2   7   7       15.47       24.07      9.59 o 
   3   7   7        3.69        6.55     26.55 o 
  -8   8   7       24.25       34.15     15.72 o 
  -7   8   7       11.95       22.50     13.23 o 
  -6   8   7       12.97       16.42      8.77 o 
  -5   8   7        0.84        0.78      7.00 o 
  -4   8   7       10.41        1.74      6.78 o 
  -3   8   7       14.53       19.58      6.65 o 
  -2   8   7        0.59       -4.60      5.65 o 
  -1   8   7      181.49      187.91     17.81 o 
   0   8   7       10.65        8.38      8.13 o 
   1   8   7      216.26      202.02     19.28 o 
   2   8   7        5.24        2.27      9.01 o 
   3   8   7        0.00      -11.96     11.98 o 
  -8   9   7        3.30       -0.63     23.62 o 
  -7   9   7        0.18       -7.75     14.14 o 
  -6   9   7        4.75       17.89      8.66 o 
  -5   9   7       28.23       26.60     12.83 o 
  -4   9   7        0.29       -6.69      5.87 o 
  -3   9   7       15.48       16.80      7.91 o 
  -2   9   7        2.93        4.26      6.40 o 
  -1   9   7      142.42      116.89     10.62 o 
   0   9   7       45.50       34.49      8.66 o 
   1   9   7       39.84       35.64      9.45 o 
   2   9   7       98.82       71.29     12.86 o 
   3   9   7        0.06       -0.88     10.29 o 
  -8  10   7        3.85      -10.83     17.83 o 
  -7  10   7        0.11       10.16     16.38 o 
  -6  10   7        0.00       -2.23      8.38 o 
  -5  10   7        0.11       -1.21      6.88 o 
  -4  10   7        0.35        4.70      8.80 o 
  -3  10   7      132.58      115.79     15.64 o 
  -2  10   7       55.70       48.97      9.24 o 
  -1  10   7      130.46      140.11     11.81 o 
   0  10   7       57.15       74.88     11.37 o 
   1  10   7       17.63       15.55      8.87 o 
   2  10   7       12.31       32.78     11.10 o 
   3  10   7       19.10        7.85     11.19 o 
  -8  11   7        0.06       20.36     25.88 o 
  -7  11   7       16.99        7.89     15.85 o 
  -6  11   7        7.84        2.27      8.51 o 
  -5  11   7       81.06       76.39     11.72 o 
  -4  11   7       54.88       38.72      9.27 o 
  -3  11   7       22.21       19.23      7.91 o 
  -2  11   7        0.00       -4.74      6.02 o 
  -1  11   7      135.28      146.95     13.48 o 
   0  11   7      126.35       83.15     11.54 o 
   1  11   7       13.93       23.56      9.33 o 
   2  11   7       55.64       48.27     12.00 o 
   3  11   7        9.85       -1.09     12.19 o 
  -7  12   7        0.35       -0.66     17.05 o 
  -6  12   7       37.85       46.37     11.23 o 
  -5  12   7      113.06      140.88     22.23 o 
  -4  12   7        0.33       -5.25      6.69 o 
  -3  12   7      371.74      345.15     21.66 o 
  -2  12   7       15.73        6.67      7.16 o 
  -1  12   7      134.38      110.39     12.95 o 
   0  12   7        0.02       -2.55      6.75 o 
   1  12   7       11.90       19.46      9.03 o 
   2  12   7        0.08        7.26     10.17 o 
   3  12   7        0.53        5.35     11.53 o 
  -7  13   7       29.94       27.34     14.70 o 
  -6  13   7        9.59       11.38     11.18 o 
  -5  13   7        0.36       -5.29      8.02 o 
  -4  13   7        0.55       15.51      8.54 o 
  -3  13   7        4.03        0.73      7.36 o 
  -2  13   7       12.57       -1.84      6.62 o 
  -1  13   7        2.18        5.57      8.95 o 
   0  13   7      152.58      103.84     16.92 o 
   1  13   7       13.77       15.48      8.99 o 
   2  13   7       47.23       42.86     12.20 o 
   3  13   7       14.45        0.34     11.78 o 
  -7  14   7       21.69       41.46     16.24 o 
  -6  14   7        7.74        3.75     10.59 o 
  -5  14   7        6.02        9.44      9.13 o 
  -4  14   7       77.36       52.62     10.82 o 
  -3  14   7        2.27       10.65      8.12 o 
  -2  14   7      123.88      131.64     14.50 o 
  -1  14   7       73.55       67.74     13.48 o 
   0  14   7        0.71       -0.12      7.66 o 
   1  14   7       29.98       48.83     11.69 o 
   2  14   7       14.36        9.70     10.94 o 
  -7  15   7        0.62       10.25     14.55 o 
  -6  15   7        1.66       16.15     12.09 o 
  -5  15   7        0.85        7.33      9.46 o 
  -4  15   7        0.53        3.18      9.34 o 
  -3  15   7       11.97       13.32      8.11 o 
  -2  15   7       46.38       49.60     10.51 o 
  -1  15   7        2.31        3.41      9.87 o 
   0  15   7       32.67       19.15     10.82 o 
   1  15   7        0.74       10.48      9.41 o 
   2  15   7        0.26       15.44     11.76 o 
  -7  16   7        0.31        0.55     23.12 o 
  -6  16   7       26.03       34.73     15.00 o 
  -5  16   7        0.15        6.23      9.60 o 
  -4  16   7       12.52       10.21      9.25 o 
  -3  16   7        6.74       -1.14      8.17 o 
  -2  16   7       49.55       41.36     10.05 o 
  -1  16   7       18.66       28.40     11.69 o 
   0  16   7        8.90       12.92     11.03 o 
   1  16   7       51.44       43.27     15.74 o 
   2  16   7       39.77       36.99     13.20 o 
  -6  17   7        4.57       -8.30     13.69 o 
  -5  17   7        7.61       19.10     10.80 o 
  -4  17   7       23.56       41.53     11.21 o 
  -3  17   7        7.83        5.52      8.73 o 
  -2  17   7       27.51       27.12     17.61 o 
  -1  17   7       13.98       21.28     12.67 o 
   0  17   7       38.11       31.41     14.18 o 
   1  17   7        8.67        7.89     12.57 o 
   2  17   7        5.38       20.93     12.66 o 
  -6  18   7        0.01       -7.24     13.34 o 
  -5  18   7        0.02       10.71     12.89 o 
  -4  18   7       28.79       19.03     10.96 o 
  -3  18   7       13.84        9.55      9.37 o 
  -2  18   7        7.56       27.59     12.22 o 
  -1  18   7       29.32       16.98     11.95 o 
   0  18   7       15.45       37.78     14.49 o 
   1  18   7        1.42        4.62     12.98 o 
  -6  19   7        0.53      -21.49     14.99 o 
  -5  19   7        0.31       -8.80     14.20 o 
  -4  19   7       22.71       33.91     12.04 o 
  -3  19   7       52.83       79.42     13.59 o 
  -2  19   7        0.27        7.47     11.16 o 
  -1  19   7       79.96       89.97     16.98 o 
   0  19   7       45.46       46.40     15.63 o 
   1  19   7        0.09        1.08     13.51 o 
  -5  20   7       50.16       70.40     18.74 o 
  -4  20   7        6.61        1.61     11.73 o 
  -3  20   7       53.51       61.78     15.71 o 
  -2  20   7       13.55       16.59     12.66 o 
  -1  20   7        0.59       20.63     13.73 o 
   0  20   7       30.86       19.62     18.32 o 
   1  20   7        7.24        9.53     22.72 o 
  -5  21   7        8.79       11.67     17.81 o 
  -4  21   7        2.89       -5.39     11.35 o 
  -3  21   7       54.76       43.86     16.15 o 
  -2  21   7       34.12       11.32     12.58 o 
  -1  21   7       11.48       32.18     14.21 o 
   0  21   7        1.59        0.60     14.52 o 
  -4  22   7       19.24       47.59     17.64 o 
  -3  22   7        3.56        6.54     13.38 o 
  -2  22   7      128.07      132.68     26.04 o 
  -1  22   7       10.50       21.99     15.09 o 
  -3  23   7       12.74        9.53     26.38 o 
  -2  23   7        7.20       38.16     29.03 o 
  -8   0   8       10.36       10.15     15.17 o 
  -6   0   8      458.77      329.56     39.11 o 
  -4   0   8      690.44      591.97     55.46 o 
  -2   0   8      101.76      107.05     18.08 o 
   0   0   8       10.27        5.06     11.02 o 
   2   0   8        9.27       18.25     24.42 o 
  -8   1   8       42.78       25.38     10.78 o 
  -7   1   8       18.91       22.86     12.07 o 
  -6   1   8        8.08        7.34      8.43 o 
  -5   1   8      163.27      190.43     19.51 o 
  -4   1   8      225.93      282.51     33.69 o 
  -3   1   8      150.70      125.20     13.10 o 
  -2   1   8      447.13      442.02     24.21 o 
  -1   1   8        0.34        2.63      7.04 o 
   0   1   8       73.02       80.20     11.79 o 
   1   1   8       21.38        7.08     13.42 o 
   2   1   8        3.42       17.13     15.34 o 
   3   1   8        0.85        4.82     18.92 o 
  -8   2   8       46.81       43.69     12.52 o 
  -7   2   8        0.01       -4.81      9.24 o 
  -6   2   8       27.81       20.10      9.22 o 
  -5   2   8       71.03       66.24     13.00 o 
  -4   2   8        0.94        7.94      9.21 o 
  -3   2   8      289.67      308.70     22.71 o 
  -2   2   8        0.07        2.87      7.02 o 
  -1   2   8      126.83      115.97     13.10 o 
   0   2   8       21.82       35.17      9.70 o 
   1   2   8        6.85       11.41     10.38 o 
   2   2   8       27.58       36.11     26.85 o 
   3   2   8        1.94       10.13     19.89 o 
  -8   3   8       71.44       54.47     13.94 o 
  -7   3   8       79.60       96.37     15.34 o 
  -6   3   8      167.57      178.97     19.76 o 
  -5   3   8       29.78       40.43     12.24 o 
  -4   3   8       26.95       17.90      8.30 o 
  -3   3   8        1.22       -1.63      7.30 o 
  -2   3   8       36.32       59.63      9.87 o 
  -1   3   8       29.60       48.99      9.90 o 
   0   3   8       19.70       36.34      9.72 o 
   1   3   8       11.09       14.05     10.49 o 
   2   3   8       24.63       25.49     28.51 o 
  -8   4   8        0.00        0.27     10.71 o 
  -7   4   8       30.81       41.17     16.11 o 
  -6   4   8       83.42       83.93     15.78 o 
  -5   4   8      165.12      171.89     20.74 o 
  -4   4   8      104.06      109.37     13.91 o 
  -3   4   8        8.64        3.73      7.26 o 
  -2   4   8        0.76       -7.32      5.76 o 
  -1   4   8       40.91       32.18      8.91 o 
   0   4   8        0.32       -3.16      7.45 o 
   1   4   8        5.80        7.85     11.01 o 
   2   4   8        0.27        2.94     16.10 o 
   3   4   8        0.56       -6.57     21.26 o 
  -8   5   8        8.07        3.51     13.79 o 
  -7   5   8       14.83       10.08     11.76 o 
  -6   5   8        0.24        1.40     11.23 o 
  -5   5   8        8.19        8.35      9.55 o 
  -4   5   8        3.49       -1.76      6.66 o 
  -3   5   8       26.75       10.88      7.40 o 
  -2   5   8       15.78        7.76      8.00 o 
  -1   5   8        0.86        9.19      7.40 o 
   0   5   8        5.20       24.09      8.91 o 
   1   5   8       20.91       27.48     11.20 o 
   2   5   8        6.91       -1.74     14.61 o 
  -8   6   8       18.91       10.30     16.63 o 
  -7   6   8        0.23        3.33     12.01 o 
  -6   6   8        1.65        8.75     10.89 o 
  -5   6   8        0.51        0.09     10.00 o 
  -4   6   8        3.07        5.17      6.91 o 
  -3   6   8       93.86       95.52     12.17 o 
  -2   6   8        4.70       16.23      8.24 o 
  -1   6   8       40.43       45.62      8.79 o 
   0   6   8        9.23       18.32     10.08 o 
   1   6   8       62.41       74.00     14.95 o 
   2   6   8        7.73       21.16     13.53 o 
  -8   7   8       30.18       13.43     17.85 o 
  -7   7   8        2.19       -5.30     11.62 o 
  -6   7   8       33.34       29.64     12.75 o 
  -5   7   8       28.53       45.27     10.31 o 
  -4   7   8        1.70        5.24      7.49 o 
  -3   7   8       72.46       68.39     11.36 o 
  -2   7   8        0.41        0.43      6.70 o 
  -1   7   8        2.66       10.60      6.82 o 
   0   7   8        1.80      -11.60      8.83 o 
   1   7   8        7.32        4.40      9.18 o 
   2   7   8        8.97        6.44     12.46 o 
  -8   8   8        3.57        7.83     30.49 o 
  -7   8   8        5.34       -5.87     12.24 o 
  -6   8   8        2.55        2.61     11.66 o 
  -5   8   8       20.09       19.52     10.21 o 
  -4   8   8       63.36       55.50     10.56 o 
  -3   8   8        0.50        0.63      7.47 o 
  -2   8   8       50.68       61.77     10.48 o 
  -1   8   8       82.65       70.15      9.82 o 
   0   8   8        5.10       32.18     10.74 o 
   1   8   8       23.29       20.71     11.44 o 
   2   8   8        4.71        4.14     11.52 o 
  -7   9   8       15.21       53.26     16.23 o 
  -6   9   8       42.20       36.00     13.13 o 
  -5   9   8       17.49       13.94      9.28 o 
  -4   9   8       72.02       56.98     10.84 o 
  -3   9   8       65.66       63.71     10.84 o 
  -2   9   8        0.39       -2.70      6.73 o 
  -1   9   8       34.57       42.37      9.86 o 
   0   9   8       13.97       24.10      9.20 o 
   1   9   8       38.44       28.84     11.73 o 
   2   9   8        3.30        0.22     12.02 o 
  -7  10   8       15.89       12.12     15.03 o 
  -6  10   8        4.04       16.16     12.96 o 
  -5  10   8       40.34       27.85      9.48 o 
  -4  10   8        0.37       -7.15      7.30 o 
  -3  10   8        9.15       17.52      8.94 o 
  -2  10   8       12.26       12.58      7.98 o 
  -1  10   8       14.21       19.15      9.66 o 
   0  10   8       12.12       19.84      8.87 o 
   1  10   8        0.53        8.28      9.57 o 
   2  10   8        8.88       15.74     13.19 o 
  -7  11   8        2.76      -17.49     16.47 o 
  -6  11   8       14.14       29.37     11.58 o 
  -5  11   8        0.58        2.00      8.69 o 
  -4  11   8        1.52       12.18      8.39 o 
  -3  11   8        1.04        3.65      7.85 o 
  -2  11   8       87.06       99.00     13.65 o 
  -1  11   8       15.65       26.17     10.95 o 
   0  11   8       80.61       64.37     14.39 o 
   1  11   8       13.11       12.25     10.49 o 
   2  11   8        0.04       -2.95     12.53 o 
  -7  12   8        1.14      -11.35     38.11 o 
  -6  12   8       11.98       23.04     10.77 o 
  -5  12   8       20.07       27.14     10.70 o 
  -4  12   8      144.67      147.22     16.14 o 
  -3  12   8        4.87        3.49      8.47 o 
  -2  12   8      113.52      109.81     14.01 o 
  -1  12   8        0.02        2.98     10.01 o 
   0  12   8       11.50       20.68     10.76 o 
   1  12   8       86.21       68.89     13.65 o 
   2  12   8        0.32       14.62     11.94 o 
  -7  13   8        3.20       15.51     19.57 o 
  -6  13   8       10.48        8.89     10.61 o 
  -5  13   8        0.69        7.07      9.38 o 
  -4  13   8       11.22       29.59      9.61 o 
  -3  13   8       40.75       31.47      9.51 o 
  -2  13   8       26.36       40.09     10.14 o 
  -1  13   8      102.26       98.98     16.35 o 
   0  13   8        1.35        6.30     11.23 o 
   1  13   8        4.59        4.53     10.27 o 
  -6  14   8        4.59       12.54     11.85 o 
  -5  14   8        0.93       -0.28     10.05 o 
  -4  14   8       12.62       22.90     10.37 o 
  -3  14   8       38.41       17.41      9.34 o 
  -2  14   8       11.97       12.51      8.95 o 
  -1  14   8       81.75       97.15     31.45 o 
   0  14   8       15.46        6.23     11.60 o 
   1  14   8        7.53       11.25     11.37 o 
  -6  15   8       33.14       25.18     14.94 o 
  -5  15   8       19.22        5.12     12.99 o 
  -4  15   8        1.64       15.09     10.18 o 
  -3  15   8       34.71       43.97     11.66 o 
  -2  15   8       14.42       12.86     10.00 o 
  -1  15   8        8.67       12.99     11.59 o 
   0  15   8        0.10       -5.62     11.59 o 
   1  15   8        7.28        1.84     13.41 o 
  -6  16   8       18.58       -6.16     13.89 o 
  -5  16   8       19.90       21.95     14.39 o 
  -4  16   8       11.65       -1.99      9.70 o 
  -3  16   8       35.32       32.26     10.80 o 
  -2  16   8       10.01       19.49     12.48 o 
  -1  16   8       12.24        6.55     11.74 o 
   0  16   8        0.09       -3.41     12.20 o 
   1  16   8       32.99       18.45     26.83 o 
  -6  17   8        3.09        2.86     22.82 o 
  -5  17   8        6.91       32.83     12.58 o 
  -4  17   8        4.80       14.97     10.92 o 
  -3  17   8       29.13       50.57     15.26 o 
  -2  17   8       11.70        4.63     11.05 o 
  -1  17   8        0.11        2.75     12.09 o 
   0  17   8        4.94        7.43     13.18 o 
  -5  18   8       20.64       39.49     14.14 o 
  -4  18   8       17.70       33.75     12.85 o 
  -3  18   8        3.15        5.48     10.40 o 
  -2  18   8       14.56        7.09     12.38 o 
  -1  18   8        1.84        9.23     13.00 o 
   0  18   8       24.47       38.16     20.19 o 
  -5  19   8        0.01        0.28     14.58 o 
  -4  19   8       31.91       53.54     15.06 o 
  -3  19   8       20.13        2.15     13.92 o 
  -2  19   8        0.07      -10.46     15.12 o 
  -1  19   8       13.50       15.59     14.91 o 
  -4  20   8       22.57       47.78     17.24 o 
  -3  20   8        1.92       11.15     14.57 o 
  -2  20   8       24.16       14.38     15.54 o 
  -3  21   8       16.16       51.70     29.44 o 
  -7   0   9        0.91        8.37     24.32 o 
  -5   0   9        5.02        8.02     20.51 o 
  -3   0   9       52.31       78.93     25.78 o 
  -1   0   9       40.93       68.61     17.85 o 
   1   0   9        0.46      -19.71     21.76 o 
  -8   1   9        2.82       -9.02     13.19 o 
  -7   1   9        8.08      -11.81     17.02 o 
  -6   1   9        0.45       -1.74     14.62 o 
  -5   1   9        2.39       11.31     14.36 o 
  -4   1   9       33.10       40.65     15.00 o 
  -3   1   9        0.93       -3.85      9.66 o 
  -2   1   9       69.91       86.34     16.76 o 
  -1   1   9        5.49       15.72      9.45 o 
   0   1   9        0.00       11.12      9.83 o 
   1   1   9       23.77       31.35     18.07 o 
  -7   2   9       10.57       12.61     13.15 o 
  -6   2   9        2.43       -5.45     14.91 o 
  -5   2   9        1.60       23.74     18.33 o 
  -4   2   9        6.59       -4.52     12.84 o 
  -3   2   9       37.06       25.05     11.57 o 
  -2   2   9        2.46       12.40      9.25 o 
  -1   2   9       11.73       20.09      9.24 o 
   0   2   9        0.58        2.70     10.32 o 
   1   2   9        0.11       25.75     19.71 o 
  -7   3   9        8.20       -7.95     12.48 o 
  -6   3   9        4.59       -4.74     11.40 o 
  -5   3   9       11.04        4.49     14.22 o 
  -4   3   9       11.73        4.71     12.48 o 
  -3   3   9        6.91       -0.40      9.00 o 
  -2   3   9        7.41       14.21      9.84 o 
  -1   3   9        7.34       28.79     10.60 o 
   0   3   9       63.66      109.70     17.48 o 
   1   3   9        0.01       -7.81     12.95 o 
  -7   4   9        4.03       -6.54     12.31 o 
  -6   4   9       23.94       37.34     14.54 o 
  -5   4   9        3.42       10.29     12.69 o 
  -4   4   9        9.35       15.83     13.74 o 
  -3   4   9        0.05       -2.24      8.96 o 
  -2   4   9       57.85       73.51     14.38 o 
  -1   4   9        1.67        3.93      8.53 o 
   0   4   9       48.44       47.40     13.37 o 
   1   4   9        0.84       -4.42     12.80 o 
  -7   5   9        2.98        7.73     12.68 o 
  -6   5   9       24.44       23.75     13.90 o 
  -5   5   9        0.19       -7.77     11.30 o 
  -4   5   9       17.48       19.18     22.76 o 
  -3   5   9       10.74       15.33      9.99 o 
  -2   5   9       16.68        3.62     11.12 o 
  -1   5   9        1.90        9.08      9.69 o 
   0   5   9      117.22      197.50     22.58 o 
   1   5   9        1.08        1.99     13.82 o 
  -7   6   9        2.56       -3.26     13.26 o 
  -6   6   9        8.99       17.98     16.64 o 
  -5   6   9        2.61       -8.24     11.54 o 
  -4   6   9       12.77       18.60      9.99 o 
  -3   6   9       18.10       14.98     10.50 o 
  -2   6   9        1.58       -5.25      8.94 o 
  -1   6   9       14.24       15.16      9.80 o 
   0   6   9        3.54       13.21     12.68 o 
   1   6   9        0.14        7.27     16.91 o 
  -7   7   9        7.96       12.41     15.21 o 
  -6   7   9       19.03       12.20     12.42 o 
  -5   7   9       32.23       14.16     13.33 o 
  -4   7   9        3.50       -7.09      8.70 o 
  -3   7   9        3.09        2.57      8.51 o 
  -2   7   9       20.00       16.32     10.35 o 
  -1   7   9       17.24       24.13     11.20 o 
   0   7   9        0.89        6.84     14.11 o 
   1   7   9        4.96       19.79     13.96 o 
  -7   8   9        0.70        0.83     14.40 o 
  -6   8   9        1.75       -3.03     13.40 o 
  -5   8   9       24.40       35.98     14.23 o 
  -4   8   9        6.22       20.68     10.34 o 
  -3   8   9        4.70        0.94     11.71 o 
  -2   8   9        2.97       -5.71      9.28 o 
  -1   8   9       24.66       39.22     16.96 o 
   0   8   9       23.67       16.32     12.98 o 
   1   8   9        0.03        9.38     13.68 o 
  -7   9   9        2.90       -4.29     16.03 o 
  -6   9   9        8.66        2.19     12.83 o 
  -5   9   9        0.36        2.76      8.54 o 
  -4   9   9        0.39        6.14      9.14 o 
  -3   9   9       13.74       14.20      9.86 o 
  -2   9   9        0.40        5.24      8.53 o 
  -1   9   9        1.26       -5.18     13.96 o 
   0   9   9        9.05       21.26     13.67 o 
   1   9   9        0.19        5.94     14.03 o 
  -7  10   9        4.10       14.46     19.16 o 
  -6  10   9       12.00       10.62     14.88 o 
  -5  10   9       11.79        8.16     10.17 o 
  -4  10   9        3.71       -2.53      9.28 o 
  -3  10   9       25.97       22.83     10.94 o 
  -2  10   9        2.60        7.80      9.55 o 
  -1  10   9       12.61       30.88     22.26 o 
   0  10   9        4.81        2.05     17.62 o 
   1  10   9        7.41        6.30     17.67 o 
  -6  11   9        0.09        0.05     14.47 o 
  -5  11   9        4.39        5.37      9.87 o 
  -4  11   9        1.27        1.21      8.84 o 
  -3  11   9       73.84       79.85     13.64 o 
  -2  11   9       44.68       55.45     12.47 o 
  -1  11   9        0.11        7.53     11.64 o 
   0  11   9       43.06       49.01     29.61 o 
  -6  12   9        5.34       14.73     14.72 o 
  -5  12   9       13.46       18.69     11.43 o 
  -4  12   9       21.12       16.76     10.11 o 
  -3  12   9        0.39        4.38      9.56 o 
  -2  12   9        0.17       -7.79     10.15 o 
  -1  12   9        2.48        9.81     11.89 o 
   0  12   9       33.18       52.09     21.44 o 
  -6  13   9        1.24       11.02     12.02 o 
  -5  13   9        3.90      -12.71     10.17 o 
  -4  13   9        6.24       17.49     10.78 o 
  -3  13   9       26.96       23.82     14.10 o 
  -2  13   9        0.03       -3.01     11.08 o 
  -1  13   9       12.66        5.92     15.81 o 
   0  13   9        0.00       -1.38     13.60 o 
  -6  14   9        5.30       -5.11     13.13 o 
  -5  14   9       19.99       45.80     13.93 o 
  -4  14   9        0.44        0.01     10.91 o 
  -3  14   9        8.87       13.50     10.99 o 
  -2  14   9        0.50       19.50     12.82 o 
  -1  14   9       53.39       66.07     16.37 o 
   0  14   9        2.62        6.17     22.06 o 
  -5  15   9       31.77       31.04     13.71 o 
  -4  15   9        2.47        9.65     12.07 o 
  -3  15   9       14.08       20.85     11.78 o 
  -2  15   9        9.69       10.34     12.98 o 
  -1  15   9       11.55       18.32     14.66 o 
  -5  16   9       12.57        8.29     12.16 o 
  -4  16   9        9.43       16.17     12.33 o 
  -3  16   9        6.48       15.37     11.64 o 
  -2  16   9       11.66       20.70     14.67 o 
  -1  16   9       18.55        8.02     24.17 o 
  -4  17   9        0.97       19.60     13.40 o 
  -3  17   9       18.44       13.60     14.10 o 
  -2  17   9        1.63       -5.72     21.56 o 
  -6   0  10       56.79       59.52     29.79 o 
  -4   0  10       10.94      -13.59     22.72 o 
  -2   0  10        6.58       -8.07     20.66 o 
   0   0  10        9.13        9.03     29.54 o 
  -7   1  10        1.58      -16.85     24.77 o 
  -6   1  10       14.48       22.54     18.42 o 
  -5   1  10        4.31       -2.01     15.93 o 
  -4   1  10       63.21       84.24     20.71 o 
  -3   1  10        0.93       -3.40     27.13 o 
  -2   1  10       21.84       46.16     15.27 o 
  -1   1  10        0.20       -7.91     11.86 o 
   0   1  10        2.73        6.91     16.21 o 
  -7   2  10        0.66       27.33     29.29 o 
  -6   2  10        5.77        8.64     17.83 o 
  -5   2  10        8.59        6.58     15.93 o 
  -4   2  10       51.47       33.41     17.62 o 
  -3   2  10        7.35        1.07     15.95 o 
  -2   2  10       24.84       36.71     14.27 o 
  -1   2  10       12.40       13.85     12.45 o 
   0   2  10        6.93       25.42     17.88 o 
  -7   3  10        1.39        6.37     27.83 o 
  -6   3  10        1.52       -8.95     16.75 o 
  -5   3  10        0.53       -5.15     16.47 o 
  -4   3  10        8.71       11.19     16.12 o 
  -3   3  10        0.39        0.37     15.26 o 
  -2   3  10       99.82      172.73     21.60 o 
  -1   3  10        3.26       15.04     11.96 o 
   0   3  10       22.83       45.65     18.57 o 
  -6   4  10        0.67      -14.15     16.44 o 
  -5   4  10        4.39       -0.86     16.03 o 
  -4   4  10        9.38       23.25     21.71 o 
  -3   4  10        2.97       12.91     12.65 o 
  -2   4  10        1.38        7.21     12.41 o 
  -1   4  10        4.31       15.87     14.68 o 
   0   4  10        1.31       24.13     16.68 o 
  -6   5  10        4.85       -0.69     18.12 o 
  -5   5  10        2.10        5.99     18.91 o 
  -4   5  10        0.47      -10.28     14.58 o 
  -3   5  10        6.15       10.28     13.07 o 
  -2   5  10       18.84       29.98     13.72 o 
  -1   5  10       68.86       65.84     22.25 o 
   0   5  10        9.62       20.64     17.08 o 
  -6   6  10        3.16       -9.68     16.95 o 
  -5   6  10        2.26        0.43     18.01 o 
  -4   6  10       50.83       89.40     24.60 o 
  -3   6  10        6.81        8.92     11.77 o 
  -2   6  10        6.73        0.17     12.24 o 
  -1   6  10        7.61       16.62     19.30 o 
   0   6  10       20.42       24.48     17.77 o 
  -6   7  10        1.74       14.79     18.90 o 
  -5   7  10        4.00        5.55     18.95 o 
  -4   7  10        5.63        6.66     13.46 o 
  -3   7  10        0.61       -6.86     11.56 o 
  -2   7  10       13.57       41.37     15.07 o 
  -1   7  10        0.45       15.70     20.51 o 
  -6   8  10        0.05        9.93     16.08 o 
  -5   8  10        0.17       -0.53     17.42 o 
  -4   8  10        0.77        3.07     11.90 o 
  -3   8  10       36.59       75.71     20.51 o 
  -2   8  10        8.47       17.79     13.95 o 
  -1   8  10       23.89       20.13     19.72 o 
  -6   9  10        3.27       14.03     19.60 o 
  -5   9  10       14.93       27.40     16.77 o 
  -4   9  10        5.86        8.20     12.97 o 
  -3   9  10        1.43       12.25     12.83 o 
  -2   9  10       36.66       67.39     22.59 o 
  -1   9  10       43.69       81.36     24.99 o 
  -5  10  10        3.89       -8.93     15.32 o 
  -4  10  10        2.95        1.29     11.56 o 
  -3  10  10       27.17       55.57     17.01 o 
  -2  10  10       48.08       30.41     20.14 o 
  -1  10  10        1.97        0.15     18.18 o 
  -5  11  10        0.44       -2.72     11.97 o 
  -4  11  10        0.00       13.15     12.82 o 
  -3  11  10        2.15       14.18     13.94 o 
  -2  11  10        3.29        8.23     18.33 o 
  -5  12  10        0.04       13.97     13.37 o 
  -4  12  10       26.34       43.07     14.10 o 
  -3  12  10        4.15        3.62     11.78 o 
  -2  12  10        9.37       41.57     25.78 o 
  -4  13  10       21.65       38.85     16.03 o 
  -3  13  10       31.01       37.57     15.71 o 
  -3   0  11        0.59        7.02     28.18 o 
  -4   1  11        0.56      -20.94     19.51 o 
  -3   1  11        0.21       -7.43     18.88 o 
  -4   2  11        0.08       17.79     20.35 o 
  -3   2  11        9.23       33.93     26.10 o 
  -4   3  11        8.31       14.64     26.83 o 
  -3   3  11        9.97       21.59     22.67 o 
  -4   4  11       24.55       50.30     32.29 o 
  -3   4  11        1.27       47.39     35.30 o 
  -4   5  11        3.97       -3.81     26.08 o 
                                                 
